# Supplementary material for: RP gene haploinsufficiency promotes extra sensory organ formation via a threshold effect
Source: Fly (Austin). 2026 Jan 6;20(1):2606496. doi: 10.1080/19336934.2025.2606496 (PMC12778873; doi:10.1080/19336934.2025.2606496)
Supplement: Supplemental Material [file KFLY_A_2606496_SM0039.xlsx]

## Sheet: Table 1A. RpL14+- vs w1118
Gene ID	Gene name	average read counts	P-value (RpL14_1 vs W1118)	Ratio (RpL14_1 vs W1118)	Log2(Ratio) (RpL14_1 vs W1118)
FBgn0030313	Reepl1	1194.6	3.42472e-42	269.486	8.07406
FBti0019622	gypsy5{}103	3819.14	2.87125e-37	84.4664	6.40031
FBgn0262031	CR42842	1877.03	0.00016691	48.8084	5.60906
FBti0019898	gypsy{}615	2797.74	3.42712e-11	45.4747	5.50699
FBti0102118	TART-C{}6275	6353.06	2.35634e-78	45.2291	5.49918
RR48386_transposable_element	mdg1{}RR48386	155.1	3.53877e-09	31.6794	4.98547
FBti0020031	copia{}920	30490.3	1.3331e-17	30.1193	4.91261
RR51093_transposable_element	RR51093	50.0894	0.00287274	28.8518	4.85059
FBti0019616	springer{}97	4826.5	1.60684e-165	22.7901	4.51034
FBti0020099	copia{}988	13553.5	1.26128e-36	21.4745	4.42455
FBti0019469	copia{}1467	56021.5	1.09765e-57	19.7078	4.30069
FBti0215301	gtwin{}6523	1761.23	7.15311e-18	19.2193	4.26448
FBti0019110	copia{}293	17706.4	7.20722e-15	18.0403	4.17315
FBti0019183	copia{}387	40775	1.46193e-286	16.9932	4.08689
FBti0063660	Max{}5599	2074.39	3.59295e-54	16.8175	4.07189
RR48341_transposable_element	copia{}RR48341	1861.99	7.6485e-35	14.3442	3.8424
FBti0019621	flea{}102	2491.09	2.47614e-39	13.8084	3.78747
FBgn0085599	CG41284	213.244	2.63687e-10	12.8237	3.68074
RR48302_transposable_element	flea{}RR48302	961.724	2.14407e-24	12.1719	3.60548
FBti0019822	copia{}466	8752.91	0.00389556	12.1418	3.60192
FBti0018968	copia{}837	14609.1	9.38545e-173	11.9513	3.57909
FBti0020108	copia{}997	2666.02	3.53765e-37	11.6856	3.54665
FBgn0267585	lncRNA:dntRL	379.173	1.26309e-12	11.4758	3.52052
FBti0019250	copia{}539	25602.1	2.98719e-16	11.1639	3.48077
RR51475_transposable_element	RR51475	25602.1	2.98719e-16	11.1639	3.48077
FBgn0037850	CG14695	1817.71	6.22394e-10	10.7174	3.42188
RR48344_transposable_element	RR48344	2533.82	3.83436e-32	10.6281	3.40981
FBti0020185	flea{}1074	894.357	1.32835e-06	10.4327	3.38304
FBti0018964	flea{}877	4135.22	9.64816e-54	9.73774	3.28359
FBti0063720	Max{}5659	1766.6	7.79414e-46	9.02414	3.17379
FBti0063565	HeT-A{}5504	255.716	5.28536e-06	8.92273	3.15748
FBti0019050	copia{}122	1647.23	1.04065e-17	8.86414	3.14798
FBti0019522	flea{}3	5628.9	1.09083e-98	8.51927	3.09073
FBgn0010329	Tbh	272.765	3.8089e-09	8.45049	3.07904
FBgn0283442	vas	62.4034	0.00463878	8.35057	3.06187
FBti0059713	Doc{}1652	191.635	2.63725e-07	8.26523	3.04705
FBgn0260429	CG42524	161.585	1.05546e-05	8.14648	3.02618
FBgn0035512	Cpr64Ac	301.085	0.000651379	7.79434	2.96243
FBgn0003996	w	748.175	1.06198e-14	7.73712	2.9518
FBti0019059	copia{}131	1790.64	3.08601e-13	7.49044	2.90505
FBti0019136	copia{}324	1420.27	1.35223e-14	7.30035	2.86796
FBti0061797	Tc1-2{}3736	59.0228	0.00519051	7.1514	2.83823
FBti0019568	copia{}49	3053.06	1.43583e-18	7.00235	2.80784
FBgn0000533	ea	1272.15	5.93152e-27	6.86743	2.77977
RR48399_transposable_element	copia{}RR48399	1300.07	6.50278e-12	6.80803	2.76724
FBti0019096	blood{}280	207.621	6.22015e-06	6.59422	2.7212
FBgn0036942	CG7328	141.341	0.000137477	6.50055	2.70056
FBti0018969	copia{}840	9081.02	5.42306e-13	6.35959	2.66893
FBti0019690	blood{}218	107.86	0.00158758	6.29318	2.65379
FBti0020127	copia{}1016	6776.57	1.65572e-32	6.28104	2.651
FBti0019405	copia{}1391	8504.09	1.04728e-13	6.08795	2.60596
FBgn0038494	beat-IIb	794.961	4.65529e-12	6.01523	2.58862
FBgn0032213	CG5390	20438.5	3.01171e-14	5.99744	2.58435
FBti0019113	copia{}298	1029.09	1.46407e-08	5.80913	2.53832
FBti0059745	copia{}1684	7560.52	1.65139e-70	5.67267	2.50403
FBti0019468	copia{}1466	6769.27	2.17604e-09	5.59384	2.48384
FBgn0004192	snRNA:U2:34ABb	150.475	0.00531202	5.58274	2.48097
RR48349_transposable_element	McClintock{}RR48349	887.885	5.0895e-05	5.30889	2.40841
FBti0215303	gypsy{}6525	637.547	3.01838e-07	5.28382	2.40158
FBti0019364	copia{}1349	32439.2	3.59718e-29	5.10692	2.35245
FBgn0264001	bru3	5723.9	1.17108e-18	5.05781	2.33851
FBti0019350	mdg3{}1283	1856.12	0.000510062	4.79457	2.2614
FBti0019193	copia{}399	3001.99	0.000123914	4.59821	2.20107
FBti0019578	springer{}59	457.897	3.13583e-05	4.57288	2.1931
FBti0020021	copia{}910	1986.88	0.00474131	4.46921	2.16002
FBgn0033600	Cpr47Ec	187.101	0.00225204	4.33554	2.11621
FBti0019117	copia{}302	2848.99	1.29378e-19	4.32376	2.11229
FBgn0266705	asRNA:CR45195	580.352	0.00250357	4.22573	2.0792
FBgn0033659	Damm	97.8054	0.00687491	4.05355	2.01919
FBti0018970	copia{}860	4750.53	6.66395e-06	4.01836	2.00661
FBti0059731	roo{}1670	698.681	1.14766e-10	4.01339	2.00482
FBti0019900	accord2{}625	127.184	0.00446995	3.94209	1.97896
FBgn0038941	CG7080	735.402	0.000117171	3.93769	1.97735
FBgn0260874	Ir76a	2461.27	2.98815e-31	3.80114	1.92643
FBti0019176	copia{}372	8296.29	5.30416e-06	3.79209	1.92299
FBgn0029766	CG15784	110545	3.99122e-169	3.75525	1.90891
FBgn0267506	pre-rRNA:CR45846	467.425	0.00973126	3.73835	1.9024
FBgn0037099	CG7173	1136.22	1.20161e-06	3.68763	1.88269
FBti0019207	flea{}423	318.528	0.000452679	3.60859	1.85144
FBti0018967	copia{}631	33589.4	1.34582e-05	3.58752	1.84299
FBti0060985	GATE{}2924	1387.21	3.87094e-09	3.3457	1.74231
FBgn0039129	RpS19b	504.339	1.75137e-06	3.29337	1.71957
FBti0019244	Ivk{}530	208.22	0.00254284	3.28044	1.71389
FBgn0062565	Or19b	1721.11	2.69221e-07	3.27727	1.71249
FBgn0045843	RacGAP84C	270.796	0.000536493	3.2548	1.70257
FBgn0265589	asRNA:CR44416	234.073	0.00560737	3.22608	1.68978
FBti0059980	INE-1{}1919	141.722	0.0074088	3.21269	1.68378
RR48347_transposable_element	copia{}RR48347	34065.2	9.87918e-07	3.18115	1.66955
FBti0018963	flea{}876	7177.26	3.4274e-05	3.14856	1.65469
FBti0215104	1360{}6325	387.468	3.30279e-05	3.11067	1.63723
FBti0019354	17.6{}1287	1044.21	1.50029e-07	3.05755	1.61237
RR51007_transposable_element	RR51007	5608.86	1.84898e-12	2.99281	1.5815
FBgn0036648	CG4098	4906.39	1.34043e-31	2.88919	1.53066
FBti0019553	roo{}34	357.379	0.000726517	2.87358	1.52285
FBti0019504	invader4{}1541	15722.1	4.14707e-46	2.85641	1.5142
FBti0059769	roo{}1708	322.359	0.000372756	2.84567	1.50877
FBgn0001296	kar	682.933	2.14551e-05	2.84016	1.50597
FBti0019151	copia{}342	3910.58	0.00343964	2.82742	1.49949
FBgn0266181	lncRNA:CRG	1303.25	9.75948e-10	2.7526	1.4608
FBti0019463	roo{}1460	349.415	0.000296635	2.72687	1.44724
FBti0062912	invader1{}4851	5262.32	8.76149e-11	2.72464	1.44607
FBti0019633	flea{}114	1718.78	4.17696e-09	2.72343	1.44542
FBgn0267276	asRNA:CR45712	592.375	0.00316121	2.70618	1.43626
FBti0019051	roo{}123	467.322	7.6476e-05	2.70221	1.43414
FBgn0037127	CG14566	2122.12	1.81217e-07	2.67523	1.41966
FBti0019022	roo{}816	431.283	0.000211658	2.65986	1.41135
FBgn0063494	GstE6	7610.8	9.45826e-17	2.65928	1.41103
FBti0059684	S{}1623	197.975	0.00817178	2.59581	1.37619
FBgn0038405	CG8927	974.781	0.000243623	2.59453	1.37547
FBgn0036589	CG13067	756.457	4.79868e-05	2.57386	1.36394
FBgn0045761	CHKov1	9244.49	0.000885269	2.57311	1.36351
FBgn0033926	Arc1	35393.1	1.39672e-08	2.55963	1.35594
FBgn0267796	Tmc	1512.93	9.13774e-11	2.54532	1.34785
FBgn0033960	CG10151	694.176	0.00022033	2.49483	1.31894
FBti0019430	Doc{}CHKov1[Doc1420]	20170.5	0.00309015	2.48618	1.31393
FBti0019077	flea{}152	2500.88	1.36728e-14	2.4386	1.28605
FBgn0035859	CG13678	897.441	0.00747519	2.40526	1.26619
FBti0020014	roo{}903	447.021	0.000615122	2.38076	1.25142
FBti0018914	F{}763	327.441	0.00786357	2.36885	1.24419
FBti0019503	invader1{}1540	2190.11	1.46667e-06	2.36361	1.24099
FBti0063240	Doc2{}5179	390.473	0.000950477	2.3595	1.23848
FBti0020293	invader1{}1182	5499.67	7.81699e-15	2.35765	1.23735
FBti0102108	HeT-A{}6265	1121.29	5.1913e-05	2.34269	1.22817
FBti0019148	roo{}339	757.664	7.31844e-06	2.33922	1.22603
FBgn0011288	Snap25	3223.69	1.58469e-08	2.31229	1.20932
FBgn0027611	LManII	11514.1	4.90866e-25	2.31009	1.20795
FBgn0267073	lncRNA:CR45517	1265.7	2.03798e-06	2.29756	1.2001
FBgn0051352	Unc-115a	51128.7	1.14463e-83	2.2899	1.19528
FBti0019586	copia{}67	6248.79	4.92557e-12	2.27395	1.1852
FBti0018901	Doc{}590	417.599	0.00503056	2.24471	1.16653
FBgn0267936	lncRNA:CR46216	4776.61	7.44553e-07	2.23363	1.15939
RR42049_transposable_element	Doc{}RR42049	407.435	0.00350245	2.23237	1.15858
RR48392_transposable_element	mdg3{}RR48392	1513.27	0.000667742	2.21515	1.14741
FBgn0262620	lncRNA:CR43144	10210.8	9.2968e-11	2.20751	1.14242
FBgn0032335	CG14915	368.047	0.00860851	2.18876	1.13011
FBgn0051370	CG31370	852.561	1.26001e-05	2.18037	1.12457
FBti0019597	roo{}78	460.831	0.00380448	2.179	1.12366
FBti0019435	roo{}1425	624.652	0.000194581	2.17466	1.12079
FBti0020150	roo{}1039	1096.95	3.34151e-05	2.15223	1.10583
FBti0018978	invader1{}677	3559.16	1.60426e-08	2.12607	1.08819
RR41953_transposable_element	transib3{}RR41953	406.187	0.00826722	2.11302	1.07931
FBgn0052512	CG32512	3455.14	9.86425e-10	2.11014	1.07734
FBgn0032218	CG5381	424.303	0.00748567	2.09056	1.06389
FBgn0036931	CG14183	590.799	0.00116936	2.0833	1.05887
FBti0019234	invader4{}511	82692.9	0.000183286	2.0831	1.05873
FBti0059707	297{}1646	768.701	0.000489449	2.06597	1.04682
FBti0019603	H{}84	6112	3.96021e-21	2.05752	1.04091
FBti0020022	roo{}911	666.467	0.00430725	2.05145	1.03665
FBti0019357	roo{}1290	458.224	0.00533395	2.05021	1.03577
FBti0019026	roo{}854	431.942	0.00500102	2.04782	1.03409
FBti0020063	roo{}952	529.868	0.0016066	2.0445	1.03175
FBgn0036599	CG13044	6730.41	0.00122919	2.04378	1.03124
FBti0019140	roo{}330	455.223	0.00843436	2.03085	1.02208
FBti0018951	accord{}818	1907.4	0.00107094	2.02662	1.01908
FBgn0039972	Marf1	423.669	0.00647118	2.02435	1.01746
FBgn0083983	mRpL34	1729.21	0.000139533	2.0166	1.01192
FBti0019339	roo{}1267	492.741	0.00292992	2.00187	1.00135
FBti0019402	roo{}1388	535.349	0.00456582	1.99924	0.999453
FBgn0041721	snRNA:U12	966.119	0.00915635	1.99468	0.996158
FBti0020187	roo{}1076	543.338	0.00367861	1.98452	0.988791
FBti0019374	roo{}1359	432.068	0.00576684	1.98375	0.988227
FBti0019416	roo{}1405	542.663	0.00258289	1.9738	0.980977
FBti0020170	roo{}1059	455.85	0.00866698	1.96483	0.974406
FBti0019025	roo{}828	577.959	0.00648396	1.96267	0.972816
FBti0019027	roo{}862	485.354	0.00805086	1.95531	0.967396
FBti0019436	roo{}1426	511.622	0.00432605	1.90734	0.931561
FBti0020093	roo{}982	471.809	0.00584917	1.90038	0.926289
FBgn0000489	Pka-C3	3006.89	3.05429e-10	1.89931	0.925477
FBgn0032225	CG5022	649.95	0.00319168	1.88663	0.915815
FBti0102121	HeT-A{}6278	3042.43	2.4451e-06	1.87475	0.906695
FBgn0264489	CG43897	1999.92	7.69538e-06	1.86572	0.899732
FBti0020069	roo{}958	524.867	0.00821748	1.8632	0.897782
FBti0102113	HeT-A{}6270	1882.09	1.00645e-05	1.85507	0.891475
FBti0019238	roo{}CG2528[iso-1]	641.347	0.00480921	1.84684	0.885056
RR48393_transposable_element	invader4{}RR48393	3777.11	4.15226e-05	1.84457	0.883287
FBgn0033928	Arc2	5473.68	4.04434e-06	1.83416	0.875116
FBti0019138	roo{}326	552.43	0.00540581	1.82459	0.867574
FBgn0015569	alpha-Est10	899.579	0.000487626	1.80966	0.855715
FBgn0037323	CG2663	4962.45	1.10278e-07	1.80031	0.848243
FBgn0261534	l(2)34Fc	3978.91	9.03036e-06	1.79134	0.841038
FBgn0052088	sunn	697.893	0.00662495	1.7902	0.840122
FBgn0041100	park	1781.3	1.18402e-05	1.73774	0.797208
FBgn0031170	Abca3	1628.59	0.000897465	1.71884	0.781438
FBgn0263745	CR43670	1510.38	0.00252885	1.71525	0.778415
FBgn0036556	hzg	27187.1	1.01878e-39	1.69601	0.762145
FBgn0039927	CG11155	1117.5	0.00520345	1.68584	0.753467
FBgn0038917	CG6678	3159.88	1.06781e-07	1.68377	0.751691
FBgn0035193	CG9192	1672.91	0.00111314	1.66189	0.732826
FBgn0042178	Apl	4850.25	1.0127e-09	1.65973	0.730948
FBgn0035710	SP1173	41436.5	1.71924e-12	1.64129	0.714833
FBti0102105	HeT-A{}6262	2142.96	0.000115034	1.60966	0.686758
FBgn0262945	lncRNA:CR43264	2735.88	0.00168083	1.59763	0.675937
FBgn0034800	CG3788	3873.99	5.26178e-08	1.59621	0.674647
FBgn0016031	lama	10879.5	3.09949e-08	1.58936	0.668449
FBgn0035169	Dci	5932.22	6.81286e-10	1.58804	0.667251
FBgn0250839	CG2016	8219.43	4.52106e-06	1.57926	0.659251
FBgn0264328	asRNA:CR43787	1469.45	0.00923299	1.57209	0.652683
FBgn0287586	CG46456	10024.3	4.28688e-07	1.55716	0.638915
FBgn0260942	bond	1648.47	0.00422721	1.55665	0.638443
FBgn0028490	CG31705	9820.09	9.37947e-08	1.54771	0.630132
FBgn0263121	Prosalpha1	23718.4	1.98015e-13	1.54621	0.62874
FBgn0003082	phr	8331.79	1.41394e-10	1.54621	0.628737
FBgn0052195	CG32195	1518.61	0.00202835	1.5295	0.613058
FBgn0027843	CAH2	2846.28	0.00801656	1.525	0.608809
FBgn0037973	CG18547	20498.4	9.6914e-17	1.52133	0.605335
FBgn0002773	Mlc2	3658.93	0.000457087	1.51926	0.603372
FBgn0027259	Kmn1	5651.51	4.38161e-08	1.51911	0.603224
FBgn0262524	ver	2885.93	0.000100197	1.51834	0.60249
FBgn0037781	Fancl	1551.26	0.00246526	1.51795	0.602123
FBgn0039644	rdog	12116.9	6.57099e-10	1.50415	0.588947
FBgn0023479	teq	3830.25	0.000484555	0.659443	-0.600681
FBgn0031678	Nepl3	26538.3	3.97428e-18	0.658626	-0.602469
FBgn0039862	kek6	2835.89	3.23714e-05	0.658119	-0.60358
FBgn0019952	Orct	4072.59	1.42371e-05	0.657348	-0.605271
FBgn0039356	CG5039	1419.53	0.00303378	0.657018	-0.605996
FBgn0031675	CG9121	2273.75	0.00162675	0.650193	-0.621061
FBti0215310	HeT-A{}6532	6879.82	1.34101e-05	0.650184	-0.62108
FBti0019351	I{}Sirt6-iso-1a	2776.54	0.00151718	0.647602	-0.626821
FBti0215380	3S18{}6608	32822.6	3.68367e-20	0.64381	-0.635294
RR48339_transposable_element	3S18{}RR48339	32822.6	3.68367e-20	0.64381	-0.635294
FBgn0033033	scaf	31655.5	8.25189e-16	0.64372	-0.635495
FBgn0032666	CG5758	55936.7	3.88515e-15	0.638649	-0.646904
FBti0059646	Doc{}1585	2609.03	0.000896882	0.633209	-0.659245
FBgn0040398	CG14629	2015.42	0.00580695	0.632662	-0.660493
FBgn0033942	Cpr51A	2818.7	0.00117307	0.632143	-0.661676
FBgn0033130	Tsp42Ei	1005.76	0.0047246	0.626852	-0.673804
FBgn0037410	Osi2	2259.35	9.11659e-05	0.615505	-0.700156
FBgn0259167	CG42272	5477.75	6.60676e-07	0.613602	-0.704625
FBgn0039464	CG6330	6240.92	3.92643e-10	0.610872	-0.711058
FBgn0051140	CG31140	1794.69	0.000242675	0.606119	-0.722327
FBgn0029170	TwdlT	1432.39	0.00212558	0.60464	-0.725852
FBti0019220	Tirant{}481	1304.46	0.00315313	0.600802	-0.735037
FBgn0038983	CG5326	15027	1.15155e-22	0.597661	-0.742601
FBgn0052373	CG32373	7228.09	5.22245e-05	0.593815	-0.751914
FBti0019523	3S18{}4	17709.4	0.00699243	0.592986	-0.75393
FBgn0038179	CG9312	2061.22	0.000340299	0.590974	-0.758834
FBgn0032402	PLCXD	1278.68	0.0035816	0.5857	-0.771767
FBti0059759	FB{}1698	1848.25	2.46387e-05	0.57927	-0.787692
FBti0020178	springer{}1067	1782.94	0.000459775	0.578122	-0.790554
FBti0019613	1360{}94	6247.5	1.98246e-11	0.57511	-0.79809
FBgn0022774	Oat	1314.51	0.00069075	0.574731	-0.799041
FBgn0034391	CG15080	1478.61	0.000333914	0.565664	-0.821983
FBgn0031816	Rchy1	5169.57	2.25604e-11	0.565153	-0.823287
FBti0062820	pogo{}4759	1743.29	2.03775e-05	0.565121	-0.823367
FBgn0001142	Gs1	3387.39	3.67526e-06	0.564373	-0.825278
FBgn0051414	Gba1b	956.137	0.00104987	0.564113	-0.825944
FBgn0266223	lncRNA:CR44918	1018.51	0.000826002	0.563747	-0.826881
FBgn0053105	p24-2	33263.3	1.16594e-34	0.561142	-0.833562
FBgn0032582	CG13258	1022.93	0.00134097	0.544696	-0.876477
FBgn0038720	CG6231	2164.17	1.75783e-07	0.542468	-0.88239
FBti0059709	FB{}CG17600-FB-NOF	841.908	0.00120621	0.540995	-0.886314
FBti0020064	FB{}nmo[FB]	1232.67	0.000208673	0.538505	-0.892967
FBgn0036369	CG10089	2718.7	5.38547e-06	0.5366	-0.898082
FBgn0053099	CG33099	2267.88	5.19144e-06	0.533256	-0.907099
FBti0062928	Max{}4867	1386.64	3.63737e-05	0.531008	-0.913196
FBti0059773	FB{}nmo-FB-NOF	1398.18	3.28282e-05	0.523017	-0.935071
FBti0019826	FB{}480	1956.8	6.65957e-06	0.522872	-0.93547
FBgn0000557	eEF1alpha2	8687.28	0.00258847	0.521857	-0.938275
FBgn0259896	NimC1	1070.67	0.00499562	0.521493	-0.939281
FBgn0038966	pinta	2492.92	1.60516e-08	0.521356	-0.93966
FBti0020201	3S18{}1090	1155.83	0.000216636	0.518193	-0.948438
FBgn0036595	CG13046	423.932	0.00907811	0.516565	-0.952979
FBgn0263974	qin	1233.67	0.000129902	0.515519	-0.955903
FBgn0027111	miple1	27587.7	2.26008e-43	0.509955	-0.971558
FBgn0259682	Jabba	740.258	0.000774791	0.502696	-0.992241
FBti0019122	jockey{}307	530.701	0.00440597	0.500835	-0.997592
FBgn0261625	GLS	1207.28	0.00680924	0.498404	-1.00461
FBti0059736	FB{}Pka-R1-FB-NOF	1328.9	9.85252e-06	0.497756	-1.00649
FBgn0033443	CG1698	2940.25	4.25596e-12	0.496791	-1.00929
FBgn0038290	CG6912	3119.91	1.91223e-05	0.496381	-1.01048
FBti0020320	invader3{}1254	4955.65	1.18799e-05	0.496232	-1.01091
FBgn0261839	pre-mod(mdg4)-Y	508.242	0.00255676	0.489436	-1.03081
FBti0020392	FB{}1449	512.098	0.00419215	0.488387	-1.0339
FBgn0052475	mthl8	9722.08	3.26358e-27	0.487274	-1.0372
FBgn0040801	CG13053	1328.64	1.75965e-05	0.479639	-1.05998
FBgn0034356	Pepck2	1724.41	0.000853505	0.474938	-1.07419
FBgn0039430	CG5455	588.365	0.00164503	0.471286	-1.08533
FBgn0267160	asRNA:CR45600	6591.26	4.00459e-08	0.465321	-1.1037
FBgn0051100	CG31100	547.707	0.00760363	0.459568	-1.12165
FBgn0005561	sv	1303.9	1.43715e-07	0.455517	-1.13442
FBgn0261840	pre-mod(mdg4)-X	1681.06	5.50936e-07	0.455394	-1.13481
FBti0019976	FB{}773	1086.61	3.26266e-06	0.452649	-1.14353
FBgn0267798	lncRNA:CR46123	2291.84	3.46068e-06	0.451423	-1.14745
FBti0019387	diver{}1372	3557.42	2.21145e-07	0.446973	-1.16174
FBgn0260463	Unc-115b	42621.2	6.27575e-53	0.443852	-1.17185
FBgn0039827	CG1544	2278.25	1.99981e-11	0.442605	-1.17591
FBgn0035770	pst	4459.55	0.00329965	0.4414	-1.17984
RR48322_transposable_element	S{}RR48322	4715.7	9.04375e-21	0.437597	-1.19233
FBgn0029761	SK	3009.12	1.15132e-12	0.434196	-1.20358
FBti0059775	invader3{}1714	1044.49	6.14268e-05	0.432743	-1.20842
FBti0020325	1731{}pyd[1272]	30950.7	0.00584356	0.43127	-1.21334
FBti0020211	Quasimodo{}1100	404.127	0.00185094	0.430746	-1.21509
FBgn0032891	Oseg5	3409.21	5.19991e-14	0.430575	-1.21566
FBgn0034501	CG13868	712.741	0.00519462	0.429969	-1.21769
FBgn0050359	Mal-A5	2171.98	5.42405e-05	0.422043	-1.24454
FBti0019129	diver{}317	1422.42	2.97702e-09	0.420942	-1.24831
RR48384_transposable_element	blood{}RR48384	540.415	0.000779118	0.41931	-1.25391
FBti0019307	diver{}1223	1428.57	1.96885e-09	0.417973	-1.25852
FBti0019467	diver{}1465	1475.03	4.04087e-09	0.41262	-1.27711
FBgn0039807	CG15546	3335.71	7.92293e-20	0.407566	-1.29489
RR43083_transposable_element	1731{}RR43083	2572.01	5.49548e-09	0.394086	-1.34342
FBti0020160	F{}1049	345.703	0.00524409	0.392744	-1.34834
FBgn0260997	CG42598	3012.22	1.7088e-19	0.373521	-1.42074
RR43316_transposable_element	1731{}RR43316	243.639	0.0040338	0.368652	-1.43967
FBgn0037844	CG4570	623.939	4.34344e-05	0.366336	-1.44876
RR48405_transposable_element	blood{}RR48405	602.946	6.0044e-06	0.364462	-1.45616
FBti0019675	FB{}203	311.485	0.00110199	0.361538	-1.46778
FBgn0039178	CG6356	698.701	8.23334e-05	0.354686	-1.49539
FBti0060280	1731{}2219	20318.9	1.95528e-08	0.354469	-1.49627
FBti0062931	gypsy4{}4870	259.908	0.00139107	0.33546	-1.57579
FBgn0039806	CG15545	199.146	0.00513248	0.330807	-1.59594
FBti0019853	FB{}531	542.571	1.27988e-05	0.322636	-1.63202
FBgn0028939	NimC2	1678.52	1.3946e-05	0.314888	-1.66709
FBti0215363	Tabor{}6591	457.562	0.00061773	0.312583	-1.67769
FBti0019464	jockey{}1461	160.354	0.00918297	0.309498	-1.692
FBti0059715	Quasimodo{}1654	356.348	9.56967e-05	0.299031	-1.74163
FBgn0261842	pre-mod(mdg4)-AE	1845.01	1.29621e-13	0.294424	-1.76403
FBgn0035861	CG7213	454.357	9.67554e-05	0.282962	-1.82132
FBgn0036652	CG13032	2942.54	6.3318e-27	0.282143	-1.8255
FBgn0027578	Nepl21	649.761	0.000239742	0.275315	-1.86085
FBgn0033439	CG1773	265.362	0.00865046	0.27446	-1.86533
FBti0019179	blood{}375	537.423	5.3608e-07	0.270234	-1.88772
FBti0059706	297{}1645	488.879	0.000392581	0.246453	-2.02062
FBgn0023549	Mct1	1037.82	1.23952e-05	0.243614	-2.03733
FBgn0263219	Dscam4	14764.3	1.79297e-07	0.238742	-2.06648
FBgn0053120	CG33120	164.819	0.00394946	0.235192	-2.08809
FBgn0051778	CG31778	566.274	0.00183323	0.230979	-2.11417
FBgn0004242	Syt1	581.009	1.49938e-05	0.230233	-2.11883
FBgn0032639	CG18563	400.78	0.00127511	0.228771	-2.12803
FBgn0013949	Elal	203.437	0.0026166	0.227928	-2.13335
FBgn0001208	Hn	912.471	1.72627e-05	0.216541	-2.20729
FBgn0037146	P5CS	944.232	1.82306e-06	0.213678	-2.22649
FBgn0035348	CG16758	594.997	2.80333e-05	0.209545	-2.25467
FBgn0038172	Adgf-D	216.514	0.000602427	0.203169	-2.29925
FBgn0085282	CG34253	144.099	0.00551159	0.201316	-2.31246
FBgn0031937	CG13795	207.676	0.00574051	0.197063	-2.34327
FBti0019150	Tabor{}341	160.806	0.00625019	0.194252	-2.364
FBgn0037807	CG6293	370.142	3.2258e-07	0.19356	-2.36915
FBgn0039800	Npc2g	535.468	0.000422364	0.19098	-2.3885
FBgn0034290	CG5773	560.932	0.000510794	0.18934	-2.40095
FBgn0039151	CG13607	299.577	0.00538967	0.18867	-2.40607
FBgn0286723	hll	433.612	0.00298229	0.18826	-2.4092
FBgn0005670	Cyp4d1	444.984	0.000271177	0.184377	-2.43927
FBti0060202	springer{}2141	365.854	0.00246985	0.184238	-2.44035
FBgn0036787	CG4306	185.943	0.00491573	0.182842	-2.45133
FBgn0034512	Bbd	462.27	0.000633041	0.180576	-2.46933
FBgn0039682	Obp99c	1116.2	0.00324533	0.176655	-2.501
FBgn0040532	CG8369	631.446	1.50439e-06	0.175099	-2.51376
FBgn0032824	CG13962	821.025	4.12784e-06	0.1739	-2.52367
FBgn0040682	CG14664	143.275	0.00873219	0.165876	-2.59182
FBgn0061356	Hao	253.382	7.93737e-05	0.165142	-2.59822
FBgn0039031	Gbp3	263.897	0.0024159	0.163065	-2.61648
FBgn0032322	CG16743	199.841	0.00100012	0.161607	-2.62944
FBgn0041194	Prat2	646.03	1.0804e-05	0.159984	-2.644
FBgn0029990	CG2233	4689.99	9.43389e-06	0.158067	-2.6614
FBgn0032264	Lip4	189.09	0.00327299	0.155245	-2.68738
FBgn0038716	CG7342	193.448	0.00129041	0.155238	-2.68745
FBgn0053126	NLaz	348.342	0.00168993	0.153611	-2.70265
FBgn0000639	Fbp1	152019	0.000735061	0.151702	-2.72068
FBgn0015039	Cyp9b2	169.623	0.00763934	0.148412	-2.75233
FBgn0039611	Nepl18	140.288	0.00598254	0.146689	-2.76916
FBgn0034885	Eglp4	119.906	0.00423591	0.14657	-2.77034
FBgn0035638	Tektin-C	1089.59	0.00519285	0.146216	-2.77382
FBgn0030041	CG12116	890.536	0.00991953	0.143786	-2.79801
FBgn0033320	CG8586	155.011	0.00482767	0.143655	-2.79932
FBgn0036381	CG8745	1074.53	0.00719945	0.143082	-2.80509
FBgn0034200	Gbp2	486.374	1.05778e-06	0.143024	-2.80567
FBgn0002565	Lsp2	90302	0.000476011	0.142135	-2.81466
FBgn0027560	Tps1	485.131	0.000242572	0.141083	-2.82538
FBgn0051274	CG31274	130.132	0.00436584	0.137029	-2.86745
FBgn0032287	CG6415	164.281	0.00527018	0.134599	-2.89326
FBgn0033366	Ance-4	384.954	0.000291296	0.130593	-2.93685
FBgn0283461	Drs	425.355	0.000107035	0.129995	-2.94347
FBgn0085195	CG34166	13017.5	0.00160923	0.129485	-2.94914
FBgn0064237	Idgf5	150.884	0.00179185	0.127175	-2.97511
FBgn0050360	Mal-A6	378.712	5.77559e-06	0.125708	-2.99185
FBgn0000241	bw	163.257	0.000796297	0.125013	-2.99985
FBgn0038299	Spn88Eb	109.031	0.00174758	0.12097	-3.04727
FBgn0025454	Cyp6g1	878.686	0.00238411	0.119856	-3.06063
FBgn0002564	Lsp1gamma	59931.9	0.00631899	0.115993	-3.1079
FBgn0034276	Sardh	227.456	0.000566674	0.109428	-3.19194
FBgn0032638	SPH93	807.203	0.00408774	0.107618	-3.21601
FBgn0005626	ple	1398.52	0.00564565	0.0944766	-3.4039
FBgn0031702	fusl	160.251	0.000151405	0.0888805	-3.49199
FBgn0014000	Hf	100.357	0.00214353	0.0817375	-3.61286
FBgn0039239	CG13641	611.025	0.000789545	0.0718591	-3.79869
FBti0018972	diver{}839	181.421	1.87225e-05	0.0716686	-3.80252
FBti0060356	diver2{}2295	82.8768	0.00588652	0.0504875	-4.30793
FBgn0030262	Vago	96.963	0.0015943	0.0489749	-4.35181
FBgn0013307	Odc1	144.959	0.00288298	0.0373369	-4.74325
FBti0020090	17.6{}979	173.486	0.00167082	0.0314116	-4.99256
FBgn0017424	asRNA:CR11538	136.005	0.00146121	0.0268393	-5.21951
FBti0020101	Rt1b{}990	87.0424	0.00248213	0.0256822	-5.28309

## Sheet: Table 1B. RpS17+- vs w1118 
Gene ID	Gene name	average read counts	P-value (RpS17_6 vs W1118)	Ratio (RpS17_6 vs W1118)	Log2(Ratio) (RpS17_6 vs W1118)
FBti0019622	gypsy5{}103	3819.14	0.00555987	569.978	9.15476
FBgn0037850	CG14695	1817.71	0.00407535	309.308	8.2729
FBti0102118	TART-C{}6275	6353.06	0.00858998	290.668	8.18323
FBti0020031	copia{}920	30490.3	0.00325978	253.51	7.9859
FBgn0003373	Sgs3	50091.8	3.23597e-14	238.721	7.89918
FBti0020185	flea{}1074	894.357	0.00199982	231.82	7.85686
FBgn0264001	bru3	5723.9	0.00890538	179.621	7.48881
FBti0019110	copia{}293	17706.4	0.00315221	171.275	7.42017
FBgn0038523	Sgs5bis	3341.64	1.07355e-17	152.995	7.25734
RR51475_transposable_element	RR51475	25602.1	0.00474553	152.71	7.25465
FBti0019250	copia{}539	25602.1	0.00474826	152.71	7.25465
FBti0019822	copia{}466	8752.91	4.31561e-06	152.564	7.25327
FBti0019898	gypsy{}615	2797.74	0.000614109	151.391	7.24214
FBgn0003377	Sgs7	35266.6	1.07584e-19	148.81	7.21733
FBti0215301	gtwin{}6523	1761.23	0.0037075	131.951	7.04386
FBti0018967	copia{}631	33589.4	0.00449181	121.009	6.91897
RR48349_transposable_element	McClintock{}RR48349	887.885	0.00234246	120.175	6.90899
FBti0019568	copia{}49	3053.06	0.00738934	115.354	6.84992
RR48347_transposable_element	copia{}RR48347	34065.2	0.00669633	110.409	6.78671
FBti0019183	copia{}387	40775	0.00973701	108.84	6.76606
FBti0019469	copia{}1467	56021.5	0.00821967	106.215	6.73084
FBgn0266705	asRNA:CR45195	580.352	0.00165767	106.046	6.72855
FBgn0004592	Eig71Ee	27251	2.75626e-41	100.966	6.65772
FBti0018968	copia{}837	14609.1	0.00960831	99.3834	6.63493
FBti0018969	copia{}840	9081.02	0.00520229	87.36	6.4489
FBti0020127	copia{}1016	6776.57	0.00873394	86.0288	6.42675
FBti0019050	copia{}122	1647.23	0.0057337	85.8406	6.42359
FBti0019405	copia{}1391	8504.09	0.00587049	82.7464	6.37063
FBti0019468	copia{}1466	6769.27	0.00375429	70.7761	6.14519
FBti0020099	copia{}988	13553.5	0.00518134	69.5059	6.11906
FBti0062912	invader1{}4851	5262.32	0.00880757	65.751	6.03894
RR51007_transposable_element	RR51007	5608.86	0.00860225	64.4863	6.01092
FBgn0038941	CG7080	735.402	0.00237734	63.3558	5.9854
FBti0019059	copia{}131	1790.64	0.00382389	61.4172	5.94057
RR48341_transposable_element	copia{}RR48341	1861.99	0.00635599	60.5515	5.92009
FBti0020108	copia{}997	2666.02	0.007239	59.8673	5.9037
FBti0019176	copia{}372	8296.29	0.00349801	57.8895	5.85523
FBti0018970	copia{}860	4750.53	0.00253458	57.3977	5.84292
FBti0019113	copia{}298	1029.09	0.00296669	56.4301	5.81839
FBti0019193	copia{}399	3001.99	0.0011059	53.2896	5.73578
FBti0019136	copia{}324	1420.27	0.00411884	52.3879	5.71116
FBti0019234	invader4{}511	82692.9	0.00637976	46.4547	5.53775
RR48399_transposable_element	copia{}RR48399	1300.07	0.00357578	44.6281	5.47988
FBti0018964	flea{}877	4135.22	0.00845214	44.5182	5.47632
FBti0019005	Rt1a{}672	179.513	3.48953e-05	43.4618	5.44168
FBgn0029766	CG15784	110545	0.00958026	43.2429	5.43439
FBti0019586	copia{}67	6248.79	0.0092893	42.4322	5.40709
RR51093_transposable_element	RR51093	50.0894	2.12429e-21	41.6095	5.37884
FBti0019117	copia{}302	2848.99	0.00771713	41.4271	5.3725
FBgn0063494	GstE6	7610.8	0.00928325	41.3799	5.37086
FBti0020021	copia{}910	1986.88	0.000115346	41.3325	5.3692
RR48532_transposable_element	copia{}RR48532	16388.3	0.000407028	41.313	5.36852
FBti0019425	flea{}1415	2440.14	0.00714892	40.6182	5.34406
FBgn0267408	AOX1	6410.31	0.00195472	40.2044	5.32928
FBgn0034740	nsr	720.053	0.00241212	39.9202	5.31905
FBgn0267936	lncRNA:CR46216	4776.61	0.00770659	38.6994	5.27424
FBti0019364	copia{}1349	32439.2	0.00828606	37.8226	5.24117
FBti0059745	copia{}1684	7560.52	0.00955083	36.8822	5.20485
FBti0019151	copia{}342	3910.58	0.00114108	36.4438	5.1876
FBgn0262620	lncRNA:CR43144	10210.8	0.0087775	33.186	5.0525
FBgn0262031	CR42842	1877.03	1.03127e-19	32.9299	5.04133
FBti0063565	HeT-A{}5504	255.716	0.000180034	30.1056	4.91196
FBti0018951	accord{}818	1907.4	0.00513237	29.4263	4.87904
FBti0019503	invader1{}1540	2190.11	0.00684485	29.236	4.86967
FBti0060949	invader4{}2888	3141.95	0.00759364	29.1659	4.86621
FBgn0263117	CG34377	111.857	1.64563e-09	26.3747	4.72108
FBgn0052625	CG32625	544.459	0.000823775	25.9719	4.69888
RR48302_transposable_element	flea{}RR48302	961.724	0.00270271	25.7139	4.68448
FBti0019621	flea{}102	2491.09	0.00413265	24.6595	4.62407
FBgn0085792	CR41509	143.217	9.92747e-07	24.0923	4.5905
FBgn0062565	Or19b	1721.11	0.00359887	23.3123	4.54302
FBgn0266633	asRNA:CR45140	55.5545	3.41534e-16	22.2543	4.47602
RR48393_transposable_element	invader4{}RR48393	3777.11	0.00737346	20.3106	4.34416
FBti0019504	invader4{}1541	15722.1	0.00946949	18.9048	4.24068
FBti0059741	Cr1a{}1680	116.349	4.79751e-08	17.5537	4.13371
FBti0019522	flea{}3	5628.9	0.00858503	16.7242	4.06386
FBti0019922	1360{}680	216.596	3.31439e-05	16.2705	4.02418
FBgn0267585	lncRNA:dntRL	379.173	0.000310204	15.7782	3.97986
FBti0020293	invader1{}1182	5499.67	0.00848352	15.7447	3.97679
FBgn0034411	CG18605	74.8655	2.07443e-12	15.7097	3.97358
FBti0019501	transib3{}1538	5881.01	0.00836796	14.9089	3.89811
FBti0018978	invader1{}677	3559.16	0.00717048	14.698	3.87754
FBti0019502	1360{}1539	10683.2	0.00930954	14.5763	3.86555
FBgn0039752	CG15530	63.43	3.14621e-36	14.3462	3.8426
FBgn0267625	lncRNA:CR45963	62.7483	2.32065e-16	13.9353	3.80067
FBgn0031649	hoe2	203.062	1.32745e-14	13.9318	3.80031
FBgn0040837	CG8620	103.981	2.04761e-10	13.6793	3.77392
FBgn0011288	Snap25	3223.69	0.00539546	12.6055	3.65598
FBgn0053958	CG33958	53.7863	3.74612e-43	12.1602	3.60409
RR50434_transposable_element	HB{}RR50434	197.477	1.74196e-06	11.6894	3.54713
FBgn0051436	CG31436	821.251	0.00164559	10.2608	3.35907
FBgn0032956	Cul2	140087	0.0094386	10.0553	3.32989
FBgn0038943	CG5391	6239.37	1.66448e-12	9.46857	3.24315
FBti0020210	opus{}1099	80.7137	6.38528e-17	9.28106	3.21429
FBgn0267073	lncRNA:CR45517	1265.7	0.00256216	9.14903	3.19362
FBti0019348	flea{}1281	2424.89	0.00416825	9.05591	3.17886
FBti0018963	flea{}876	7177.26	0.00028297	8.97723	3.16627
FBgn0032945	CG8665	290.265	4.03148e-09	8.87764	3.15018
FBgn0262531	CG43085	192.342	4.42457e-15	8.8569	3.1468
FBgn0033926	Arc1	35393.1	0.00241315	8.6229	3.10817
FBti0019633	flea{}114	1718.78	0.00251686	8.61571	3.10697
FBgn0033928	Arc2	5473.68	0.00450331	8.53357	3.09315
FBgn0010388	Dro	53.7918	1.62327e-47	8.52974	3.0925
FBti0019207	flea{}423	318.528	9.82904e-06	8.5028	3.08794
FBgn0287602	asRNA:CR46471	149.479	3.05274e-10	8.39615	3.06973
FBti0059744	mdg3{}1683	958.263	5.46038e-05	7.93924	2.989
FBgn0015570	alpha-Est2	114.766	1.66602e-34	7.86203	2.9749
FBgn0050287	CG30287	74.3591	2.37801e-24	7.75421	2.95498
FBgn0019650	toy	165.684	1.21722e-32	7.75002	2.9542
FBgn0039644	rdog	12116.9	0.0091936	7.64843	2.93516
FBgn0260429	CG42524	161.585	4.96439e-10	7.55726	2.91786
FBti0060253	invader1{}2192	952.21	0.000632211	7.52439	2.91157
FBgn0086450	su(r)	58.5541	1.2296e-57	7.46501	2.90014
FBgn0031254	CG13692	128.86	2.44515e-10	7.12549	2.83299
FBti0019409	roo{}1395	103.701	7.63844e-15	7.10675	2.82919
FBgn0039328	CHKov2	2936.26	1.4404e-07	6.99852	2.80705
FBgn0032536	Ance-3	100.888	2.7633e-28	6.95704	2.79847
FBgn0040571	CG17193	69.0937	1.84909e-75	6.77276	2.75974
FBgn0263873	sick	75508.8	0.00928759	6.76632	2.75837
FBgn0028424	JhI-26	491.048	0.00011381	6.58114	2.71834
FBgn0267506	pre-rRNA:CR45846	467.425	1.66687e-14	6.53989	2.70927
FBti0019096	blood{}280	207.621	2.36951e-09	6.5087	2.70237
RR48387_transposable_element	Stalker4{}RR48387	130.267	3.31746e-12	6.48023	2.69604
FBgn0004192	snRNA:U2:34ABb	150.475	8.57585e-39	6.44878	2.68903
FBgn0050488	antr	196.1	1.57978e-09	6.43069	2.68497
FBti0060895	Cr1a{}2834	192.605	6.13489e-10	6.38745	2.67524
FBgn0029507	Tsp42Ed	554.917	0.000185333	6.3857	2.67484
FBgn0032213	CG5390	20438.5	0.000273675	6.35195	2.6672
FBgn0038494	beat-IIb	794.961	0.000118241	6.27809	2.65032
FBgn0038194	Cyp6d5	180.61	7.84515e-17	6.24967	2.64378
FBgn0028396	TotA	417.022	2.97956e-16	6.15998	2.62293
FBti0020090	17.6{}979	173.486	1.27978e-12	6.06829	2.60129
FBti0020436	Bari2{}1537	498.873	0.000171099	5.99043	2.58266
FBgn0027550	CG6495	84.6149	4.9218e-154	5.95434	2.57394
FBgn0010041	GstD5	65.6195	7.35275e-262	5.77238	2.52917
FBti0018918	G2{}CG3894[iso-1]	60.118	0	5.68588	2.50738
FBgn0030425	Nep6	99.6282	3.14878e-46	5.67365	2.50428
FBgn0011274	Dif	4238.92	0.00225942	5.65392	2.49925
FBgn0033600	Cpr47Ec	187.101	3.6815e-16	5.52828	2.46683
FBgn0287611	lncRNA:CR46480	87.7948	1.24791e-75	5.46771	2.45094
FBgn0267811	asRNA:CR46136	186.744	1.27109e-102	5.41745	2.43761
FBti0020150	roo{}1039	1096.95	0.000834545	5.38363	2.42858
FBgn0050196	CG30196	960.947	0.000362514	5.3317	2.4146
FBti0062872	Cr1a{}4811	90.7375	5.03957e-42	5.29876	2.40565
FBgn0264904	asRNA:CR44095	126.975	6.07236e-37	5.28362	2.40153
FBgn0022359	Sodh-2	677.482	0.000187818	5.09721	2.34971
FBgn0000533	ea	1272.15	0.000689792	5.03075	2.33077
FBgn0024984	CG3457	713.41	2.47494e-05	4.98729	2.31826
FBgn0025726	unc-13	239770	0.00868774	4.8964	2.29172
FBgn0267024	asRNA:CR45468	96.0735	2.9796e-56	4.87022	2.28399
FBgn0261041	stj	145.062	3.68599e-23	4.86776	2.28326
FBgn0265651	lncRNA:CR44458	321.527	3.0981e-21	4.81637	2.26795
FBti0018862	17.6{}804	250.193	2.26872e-10	4.79191	2.2606
FBgn0000003	7SLRNA:CR32864	1898.04	5.48722e-139	4.71251	2.2365
FBgn0010040	GstD4	103.534	3.39591e-43	4.70135	2.23307
FBgn0039481	Cpr97Eb	210.107	1.59095e-29	4.66824	2.22288
FBgn0263093	CR43361	10248.1	0.00777746	4.63514	2.21261
FBgn0002522	lab	290.985	2.21921e-07	4.62195	2.2085
FBgn0022981	rpk	5115.16	0.00583451	4.61579	2.20658
FBgn0051313	CG31313	159.477	8.0431e-57	4.56769	2.19146
FBgn0028514	CG4793	417.402	1.16354e-06	4.50595	2.17183
FBgn0039798	CG11313	205.333	5.91911e-16	4.40861	2.14033
FBgn0264984	lncRNA:CR44135	177.143	9.0687e-18	4.33547	2.11619
FBgn0262524	ver	2885.93	0.0036288	4.32363	2.11224
FBgn0034568	CG3216	200.258	4.12964e-13	4.29534	2.10277
FBgn0051551	CG31551	176.151	6.11455e-18	4.28209	2.09832
FBti0019244	Ivk{}530	208.22	1.68295e-13	4.27403	2.0956
FBgn0267522	28SrRNA-Psi:CR45862	433.109	2.20556e-38	4.25839	2.09031
FBgn0037672	sage	1078.72	5.94556e-09	4.23311	2.08172
FBgn0038034	Cyp9f3	983.317	0.000610612	4.23193	2.08132
FBgn0260006	drd	1287.83	6.59564e-06	4.19524	2.06875
FBti0019350	mdg3{}1283	1856.12	1.40186e-27	4.16008	2.05661
FBgn0053542	upd3	419.302	7.12609e-09	4.13931	2.04939
FBgn0035078	Tpc2	175.208	2.98913e-22	4.10713	2.03813
FBgn0001296	kar	682.933	3.92218e-06	4.06763	2.02419
FBgn0024491	Bin1	30672.8	0.00892274	4.01127	2.00406
FBti0059728	I{}1667	439.631	6.83574e-07	3.98182	1.99343
FBgn0030588	CG9521	254.845	1.11484e-12	3.96841	1.98856
FBti0019077	flea{}152	2500.88	0.00203265	3.9537	1.98321
FBgn0028920	CG8997	322.37	2.72757e-32	3.93238	1.9754
FBgn0260874	Ir76a	2461.27	0.00198716	3.90339	1.96473
FBgn0031643	CG3008	36023.5	0.00868418	3.89914	1.96316
FBgn0030929	CG15043	231.824	1.66556e-31	3.89302	1.96089
FBgn0045761	CHKov1	9244.49	2.07095e-08	3.8414	1.94163
FBgn0267519	28SrRNA-Psi:CR45859	337.298	2.29984e-105	3.76406	1.91229
FBgn0042206	GstD10	272.794	8.98099e-124	3.66649	1.8744
FBgn0033945	CG12868	1830.9	0.000836038	3.64766	1.86697
FBti0059764	Cr1a{}1703	171.937	1.02301e-201	3.6348	1.86188
FBgn0063495	GstE5	3818.37	0.00373695	3.62751	1.85898
FBti0019430	Doc{}CHKov1[Doc1420]	20170.5	2.91673e-10	3.57415	1.8376
FBgn0035996	CG3448	3020.44	0.00172693	3.56644	1.83449
FBgn0051146	Nlg1	2902.04	0.000910129	3.53905	1.82336
FBgn0033153	Gadd45	13892	8.24141e-05	3.52985	1.81961
FBgn0030189	CG2909	2258.42	0.000967081	3.52291	1.81677
FBgn0036126	Irbp18	4736.75	0.00296824	3.4861	1.80161
RR42049_transposable_element	Doc{}RR42049	407.435	8.46075e-09	3.46657	1.79351
FBgn0051864	Qtzl	8242.83	0.00652773	3.42847	1.77757
FBgn0085194	CG34165	190.831	9.74318e-25	3.41319	1.77112
FBti0018961	flea{}810	733.346	1.75699e-26	3.39145	1.7619
FBgn0051076	CG31076	504.35	3.52614e-16	3.34517	1.74208
FBgn0036282	Smyd4-2	225.526	1.29209e-24	3.31576	1.72934
FBgn0034490	CG9864	298.802	8.77642e-132	3.29821	1.72168
FBgn0041627	Ku80	8680.72	0.00626564	3.27226	1.71029
FBti0062801	INE-1{}4740	689.727	3.66065e-06	3.25076	1.70078
FBgn0266211	CR44906	331.499	6.72618e-11	3.24893	1.69997
FBgn0037974	CG12224	1804.36	0.000804834	3.24336	1.69749
FBti0062802	INE-1{}4741	339.729	3.26628e-10	3.23611	1.69426
FBgn0263031	CG43326	2267.19	0.000618747	3.22826	1.69076
FBti0062254	X{}4193	644.159	1.18318e-07	3.21214	1.68353
FBgn0262035	CG42846	235.856	1.60879e-53	3.20618	1.68086
FBgn0052549	Nt5b	8743.43	0.00516798	3.15967	1.65978
FBgn0266806	asRNA:CR45268	154.427	8.50017e-67	3.14724	1.65409
FBgn0063492	GstE8	2068.63	0.00108547	3.14474	1.65294
FBgn0011774	Irbp	7132.87	0.00530576	3.11473	1.63911
FBgn0265819	lncRNA:CR44608	175.858	4.95963e-47	3.10974	1.6368
FBgn0041721	snRNA:U12	966.119	9.08042e-10	3.08712	1.62626
FBgn0063497	GstE3	1292.82	7.37695e-05	3.0848	1.62518
FBgn0265038	asRNA:CR44155	394.733	1.07664e-10	3.07532	1.62074
FBgn0033205	Rdh1	4409.77	0.00191958	3.06588	1.6163
FBgn0051547	NKCC	1521.44	2.89296e-06	3.05695	1.61209
FBgn0000036	nAChRalpha1	219	1.39336e-78	3.01505	1.59218
FBgn0032456	MRP	78119.8	0.00855186	3.01471	1.59202
FBgn0264489	CG43897	1999.92	0.000294846	2.99767	1.58384
FBti0059646	Doc{}1585	2609.03	0.000556701	2.9838	1.57715
FBgn0032022	CG14275	436.938	1.42046e-10	2.97182	1.57135
FBgn0033696	Cyp6g2	180.185	3.38662e-203	2.96956	1.57025
FBgn0036670	CG13029	367.562	5.88381e-11	2.95334	1.56235
FBti0102108	HeT-A{}6265	1121.29	6.516e-07	2.94836	1.55991
FBgn0053494	CG33494	411.365	8.24147e-18	2.94455	1.55805
FBgn0037973	CG18547	20498.4	0.00736433	2.9425	1.55704
FBgn0032587	CG5953	2798.06	0.000448097	2.93967	1.55565
FBti0060319	Cr1a{}2258	762.009	7.53408e-07	2.93869	1.55517
FBgn0033371	CNT1	319.055	2.71256e-13	2.92854	1.55018
FBgn0036648	CG4098	4906.39	0.00190199	2.88166	1.5269
FBgn0264815	Pde1c	198.896	1.40143e-67	2.8758	1.52396
FBgn0038455	CG14907	1953.39	0.000458714	2.85022	1.51107
FBti0019523	3S18{}4	17709.4	1.23139e-06	2.85004	1.51098
FBgn0004629	Cys	483.03	2.49311e-18	2.84051	1.50615
FBgn0039881	CG1971	166.235	5.23464e-282	2.76068	1.46503
FBti0019067	roo{}142	237.043	2.11336e-105	2.73649	1.45233
FBgn0033980	Cyp6a20	352.104	2.56459e-38	2.71327	1.44003
FBgn0028543	NimB2	348.722	1.66425e-222	2.71057	1.4386
FBgn0065099	snRNA:7SKa	306.275	1.97839e-65	2.68605	1.42548
FBgn0028675	Sur	197.34	5.75217e-138	2.68517	1.42502
FBgn0261113	Xrp1	188825	0.00868252	2.68392	1.42434
FBgn0052205	hpRNA:CR32205	5845.12	0.00110614	2.67783	1.42107
FBgn0032824	CG13962	821.025	1.14791e-44	2.67609	1.42013
FBgn0263241	Mocs1	4788.48	0.00213748	2.65969	1.41126
FBgn0036290	CG10638	41588.6	0.00750242	2.65668	1.40962
FBgn0267580	lncRNA:CR45920	354.611	2.40581e-18	2.65651	1.40953
FBgn0036764	CG5535	6979.34	0.0018915	2.65418	1.40827
FBti0060924	gypsy11{}2863	214.718	1.7085e-121	2.65195	1.40705
FBgn0267758	asRNA:CR46089	413.802	1.8086e-14	2.64954	1.40574
FBgn0032382	Mal-B2	729.065	2.01477e-16	2.64122	1.4012
FBgn0000075	amd	9456.53	0.00182064	2.63723	1.39903
FBgn0052512	CG32512	3455.14	0.00028328	2.63534	1.39799
FBgn0032335	CG14915	368.047	1.57119e-23	2.623	1.39122
FBgn0010039	GstD3	15017.1	0.00553495	2.61533	1.38699
FBti0018914	F{}763	327.441	5.99572e-43	2.60684	1.3823
FBgn0039290	CG13654	248.068	1.6807e-41	2.5952	1.37585
RR41953_transposable_element	transib3{}RR41953	406.187	9.87363e-19	2.59294	1.37459
FBti0019444	Transpac{}1439	743.255	1.57543e-11	2.58299	1.36904
FBgn0033574	Spn47C	7308.51	3.72004e-45	2.56945	1.36146
FBgn0035770	pst	4459.55	7.7319e-18	2.56358	1.35816
FBgn0032805	CG10337	1613.39	3.76198e-05	2.56349	1.35811
FBgn0038301	CG6654	7567.16	0.00351529	2.54748	1.34907
FBgn0012036	Aldh	4399.83	1.09105e-05	2.53021	1.33925
FBgn0032228	CG5367	505.576	1.61965e-16	2.52856	1.33832
FBgn0085193	CG34164	561.387	2.3994e-18	2.52202	1.33458
FBgn0034312	CG10916	6192.32	0.0023133	2.50877	1.32698
FBgn0032744	Ttc19	2976.63	0.000819253	2.49973	1.32177
FBti0215104	1360{}6325	387.468	7.7708e-22	2.49695	1.32016
FBgn0267796	Tmc	1512.93	4.56631e-05	2.49508	1.31908
FBgn0051549	CG31549	7192.76	0.00201424	2.4905	1.31643
FBgn0287586	CG46456	10024.3	0.00138292	2.48738	1.31462
FBgn0003483	spn-E	3967.35	0.000889746	2.4809	1.31086
FBgn0264821	asRNA:CR44029	37500	3.9557e-05	2.46256	1.30016
FBgn0266181	lncRNA:CRG	1303.25	1.09578e-06	2.45559	1.29607
FBti0019563	17.6{}44	327.728	1.4488e-71	2.4388	1.28617
FBgn0016031	lama	10879.5	0.00154054	2.43848	1.28598
FBgn0037637	IscU	16173.5	0.00513055	2.41549	1.27231
FBgn0034709	Swim	1847.18	5.32739e-06	2.41441	1.27167
FBti0018901	Doc{}590	417.599	1.29113e-35	2.41194	1.27019
FBgn0267635	lncRNA:CR45973	1873.23	8.22244e-06	2.39714	1.26132
FBgn0032221	Schip1	608.723	8.77927e-10	2.39489	1.25996
FBgn0038405	CG8927	974.781	4.01534e-20	2.39262	1.25859
FBgn0038952	CG7069	363.727	8.08512e-28	2.37154	1.24582
FBgn0032393	Nfs1	17198.7	0.00521708	2.36492	1.24179
FBti0019553	roo{}34	357.379	8.09262e-81	2.3639	1.24117
RR48340_transposable_element	RR48340	358.308	1.45453e-31	2.36169	1.23982
FBti0060546	INE-1{}2485	414.412	4.95417e-28	2.33539	1.22366
FBgn0038470	CG18213	9879.06	0.00233599	2.33247	1.22186
FBgn0025620	CG13360	679.828	1.21426e-36	2.29416	1.19797
FBgn0031170	Abca3	1628.59	3.89417e-07	2.26263	1.178
FBgn0033731	Cpr49Ah	7661.31	0.000106214	2.26219	1.17772
FBgn0051370	CG31370	852.561	4.96213e-09	2.24991	1.16987
FBgn0029799	CG15772	295.373	0	2.24256	1.16515
FBgn0026319	Traf4	7740.08	0.00170877	2.23665	1.16134
FBgn0034966	CG13563	1331.6	2.61201e-08	2.22904	1.15642
FBgn0036332	Cul6	3163.24	0.000112564	2.22137	1.15145
FBgn0030912	CG6023	800.909	1.25054e-09	2.21363	1.14641
FBti0215203	1360{}6424	1067.38	8.77237e-09	2.21289	1.14593
FBgn0028996	onecut	355.565	1.20601e-89	2.19992	1.13745
FBgn0263111	cac	2073.29	3.80714e-16	2.19605	1.13491
FBgn0038037	Cyp9f2	1318.68	2.01491e-08	2.16814	1.11646
FBgn0259711	CG42365	1933.97	1.41756e-05	2.16576	1.11488
FBgn0030510	CG12177	744.683	5.45168e-16	2.1647	1.11417
FBgn0029896	CG3168	10114.1	0.000108934	2.16215	1.11247
FBti0020111	Doc{}1000	352.766	1.86921e-99	2.1564	1.10863
FBgn0037531	CG10445	4001.97	0.000372474	2.15371	1.10682
FBgn0265083	CG44194	5293.74	0.00112556	2.14995	1.1043
FBgn0038107	CG17327	5293.74	0.00113605	2.14995	1.1043
FBgn0286075	DNAlig3	15080	0.00435126	2.14961	1.10407
FBgn0266709	Zmynd10	844.803	4.43393e-10	2.14085	1.09818
FBgn0267624	lncRNA:CR45962	464.599	1.08272e-33	2.13412	1.09364
FBti0020022	roo{}911	666.467	3.17625e-39	2.13388	1.09348
RR41347_transposable_element	Doc{}RR41347	426.02	7.26612e-51	2.12532	1.08768
FBgn0034301	CG5756	416.102	0	2.12213	1.08552
FBti0063232	HMS-Beagle2{}5171	459.88	1.08155e-60	2.10581	1.07437
FBgn0034636	twz	17129.4	2.55805e-10	2.10549	1.07416
FBgn0052227	gogo	496.92	6.8737e-57	2.09455	1.06664
FBgn0040251	Ugt302K1	27791.6	0.000669447	2.09151	1.06455
FBgn0020388	Gcn5	25699.7	0.00381614	2.082	1.05797
FBgn0031645	CG3036	13123.3	0.00218826	2.07978	1.05643
FBgn0005564	Shal	634.849	1.59623e-20	2.06722	1.04769
FBgn0053080	CG33080	557.564	1.15021e-69	2.05623	1.04
FBgn0040259	Ugt302C1	21752.5	0.00292918	2.05461	1.03886
FBgn0014033	Sr-CI	596.135	9.43461e-261	2.04131	1.02949
FBgn0030511	CG11158	2011.89	3.62432e-08	2.04092	1.02922
FBgn0034915	eIF6	38205.4	0.00403079	2.02478	1.01776
FBti0019022	roo{}816	431.283	1.15304e-154	2.01774	1.01274
FBgn0032032	CG17294	4073.07	0.000363597	2.0141	1.01013
FBgn0263745	CR43670	1510.38	9.89923e-12	2.0069	1.00497
FBgn0266758	Esyt2	2707.19	1.21381e-08	2.00323	1.00233
FBgn0037345	PolZ2	1255.87	1.20312e-09	2.00098	1.00071
FBgn0034965	ppk29	2287.3	1.85775e-05	1.99531	0.99661
FBgn0031255	BBS8	803.049	9.35684e-15	1.99017	0.992894
FBgn0266707	lncRNA:CR45197	7686.03	5.48483e-05	1.98897	0.992024
FBgn0002891	PolZ1	17250.8	0.00286116	1.97795	0.984002
FBgn0028490	CG31705	9820.09	0.000429923	1.97221	0.979812
FBgn0036892	Lon	29473.4	0.00501099	1.97127	0.979125
FBgn0020270	mre11	23358.3	0.00410421	1.96384	0.973675
FBgn0038629	CG14304	4824.37	4.7734e-05	1.95901	0.970128
FBgn0038344	obe	29783.8	0.00454954	1.95294	0.965646
FBgn0028886	CG15279	1031.28	2.22627e-13	1.93656	0.953499
FBgn0010549	l(2)03659	10851.8	0.00019935	1.93471	0.952118
FBgn0028494	CG6424	9702.47	0.000995592	1.92103	0.941877
FBgn0000216	Brd	6073.44	0.000605494	1.92059	0.941548
FBgn0035501	CG1299	5671.34	0.000120429	1.91674	0.938653
FBgn0035439	CG14961	540.431	6.09249e-81	1.91221	0.935242
FBgn0030246	CG1582	19701	0.00173808	1.90022	0.926167
FBti0020204	Doc{}1093	663.774	1.19942e-37	1.89362	0.921145
FBgn0040279	Osi14	1557.94	1.62055e-16	1.89231	0.92015
FBgn0038893	Archease	5894.36	0.000653356	1.89093	0.919096
FBgn0030263	CG2076	19973.2	0.00296116	1.88998	0.918375
FBgn0039101	CG16710	582.394	9.31437e-86	1.88043	0.911064
FBti0019198	Doc{}404	518.27	9.82536e-191	1.87721	0.908587
FBgn0034262	swi2	705.3	1.29209e-40	1.86353	0.898039
FBgn0033226	puml	7472.24	0.000868553	1.84997	0.887506
FBgn0040099	lectin-28C	2071.77	1.42828e-58	1.83325	0.874402
FBgn0043550	Tsp68C	1006.51	5.26993e-22	1.82639	0.868993
FBgn0036117	CG6321	1743.36	5.52957e-10	1.8253	0.868138
FBgn0028855	CG15282	7492.74	4.86241e-05	1.82167	0.865259
FBgn0030569	CG9411	2500.66	5.55011e-08	1.82153	0.865149
FBti0019367	Doc{}1352	531.908	2.93895e-175	1.82093	0.864674
FBti0018903	Doc{}776	645.187	2.94383e-136	1.81597	0.860741
FBgn0030506	DNAlig4	4065.56	4.48176e-05	1.81056	0.856436
FBgn0032297	CG17124	5197.24	5.41995e-05	1.79985	0.84788
FBgn0032793	CG10189	4258.19	7.26433e-05	1.79455	0.84362
FBgn0262945	lncRNA:CR43264	2735.88	2.71461e-12	1.78078	0.832513
FBgn0039218	Polr2L	5515.93	5.48587e-08	1.77861	0.830752
FBgn0001149	GstD1	244747	0.00614342	1.7766	0.829121
FBgn0284244	l(2)k05911	23077.6	7.22755e-05	1.77591	0.828555
FBgn0010247	Parp	47479.3	0.00381419	1.77187	0.825274
FBgn0035146	CG13893	1293.62	2.54504e-18	1.77128	0.82479
FBgn0040319	Gclc	9683	0.00126869	1.76787	0.822013
FBgn0029791	AdamTS-B	31139	0.000659424	1.76459	0.81933
FBgn0024912	agt	4012.64	1.70506e-05	1.76346	0.818411
FBgn0032597	CG17904	11639.2	0.00157839	1.74673	0.804654
FBgn0010173	RPA1	67257.5	0.00307144	1.74394	0.802348
FBti0018902	Doc{}772	733.689	1.29621e-199	1.73255	0.792897
FBgn0031022	CG12204	2514.36	5.48154e-07	1.72551	0.787024
FBgn0038953	CG18596	19198	0.00206305	1.72438	0.786081
FBgn0038581	CG14314	2579.79	8.23736e-07	1.72412	0.785864
FBti0061895	transib4{}3834	754.514	1.55789e-60	1.72375	0.785547
FBgn0260932	cuff	918.744	1.43912e-31	1.71881	0.781411
FBgn0031678	Nepl3	26538.3	0.00182064	1.70753	0.77191
FBgn0083983	mRpL34	1729.21	1.76771e-53	1.70604	0.770655
FBgn0266042	asRNA:CR44807	1152.82	1.29209e-24	1.70217	0.767373
FBgn0047114	CG31142	4797.86	1.03357e-05	1.70216	0.767366
FBgn0001977	CIAPIN1	28786.3	0.00237493	1.70078	0.766198
FBgn0031117	GstT3	1228.8	5.10551e-17	1.69727	0.763217
FBgn0086758	chinmo	6693.67	4.67129e-07	1.69677	0.762792
FBgn0260755	CG42553	3712.47	2.20636e-05	1.69598	0.762121
FBgn0035193	CG9192	1672.91	3.58527e-19	1.69415	0.760562
FBgn0038972	CG7054	4247.35	4.79402e-05	1.69149	0.758291
FBgn0036702	Afg3l2	37443.5	0.00272453	1.69047	0.757424
FBgn0037972	CG10005	15947	0.000987756	1.69022	0.757211
FBgn0037853	CG14696	4599.73	1.36654e-07	1.68858	0.755813
FBgn0039167	CG17786	1433.69	1.65177e-17	1.68105	0.749366
FBgn0037011	CG4858	8207.67	0.000347583	1.67787	0.746634
FBgn0042127	CG18789	1445.45	3.84033e-13	1.67775	0.746526
FBgn0039323	CG10559	1528.11	1.6433e-12	1.67683	0.745737
FBgn0004956	upd1	2707.72	1.71837e-08	1.67273	0.742206
FBgn0034800	CG3788	3873.99	9.40779e-06	1.67027	0.740078
FBgn0023416	Ac3	4700.57	2.19441e-06	1.66495	0.735479
FBgn0026737	CG6171	9083.47	0.000280325	1.66349	0.734215
FBgn0032781	RtcB	23168.8	0.00240926	1.66081	0.731886
FBgn0050000	GstT1	15908.8	0.00122462	1.6572	0.728748
FBgn0034117	CG7997	876.165	1.19606e-98	1.65664	0.728257
FBgn0051898	CG31898	957.386	7.02319e-44	1.65021	0.722646
FBgn0030716	CG9170	19631	0.00031707	1.63884	0.712677
FBgn0263038	CG43333	3684.87	1.35681e-09	1.63832	0.712221
FBgn0053158	CG33158	19229.9	0.000719934	1.63387	0.708294
FBgn0027795	CG14785	1266.64	3.6152e-67	1.62912	0.704096
FBgn0003082	phr	8331.79	0.000160921	1.6262	0.701507
FBgn0035714	Sbds	8064.43	0.000105874	1.62036	0.696311
FBti0131273	Xanthias{}6297	1045.53	4.55954e-45	1.61612	0.692538
FBgn0037354	CG12171	11149.7	0.000521322	1.61563	0.692094
FBgn0264745	CR44003	1464.5	2.44305e-27	1.61216	0.688996
FBgn0052641	CG32641	9738.33	2.97634e-09	1.5967	0.675091
FBgn0031888	Pvf2	10164.8	6.98196e-06	1.59596	0.674422
FBgn0031957	TwdlE	5339.91	4.67569e-07	1.59048	0.66946
FBgn0039254	Nmnat	1858.49	2.03705e-15	1.5881	0.667302
FBgn0040496	CG17104	5202.78	2.36622e-09	1.58328	0.662913
FBgn0031713	Coq6	14332.6	0.000710383	1.57906	0.659063
FBgn0035805	CG7506	5695.73	3.91068e-05	1.57268	0.653223
FBgn0024804	Dbp80	43864.8	0.00130646	1.57255	0.653107
FBgn0013432	bcn92	6561.17	1.93312e-05	1.56923	0.650054
FBgn0035480	CG14984	4359.52	1.19942e-12	1.5584	0.640062
FBgn0034940	CG16787	3163.72	5.64905e-10	1.55834	0.64001
FBgn0259171	Pde9	8157.17	5.49323e-05	1.55638	0.638191
FBgn0032026	CG7627	31605.8	0.0015465	1.55546	0.637342
FBgn0030610	Cox17	2877.73	8.5269e-11	1.55028	0.632525
FBgn0030805	wus	17178.6	0.00104416	1.5441	0.626765
FBgn0036804	Sgf11	5798.39	1.07156e-05	1.54206	0.624855
FBgn0001257	ImpL2	29011.2	2.05309e-05	1.53928	0.622252
FBgn0052791	DIP-alpha	2472.34	2.76894e-36	1.53737	0.620468
FBgn0284230	CG46314	17056.7	0.000172722	1.53717	0.620281
FBgn0052640	CG32640	7484.62	0.000102149	1.53428	0.61756
FBgn0026404	Dronc	31864.1	0.000410977	1.5313	0.614755
FBgn0030460	Coq5	3172.66	1.71145e-09	1.52991	0.613449
FBgn0034728	rad50	20288.1	0.000297381	1.52922	0.612795
FBgn0040309	Jafrac1	97208.3	0.00147124	1.5289	0.61249
FBgn0034143	CG8303	2974.53	1.39812e-12	1.52739	0.611068
FBgn0040398	CG14629	2015.42	4.45667e-174	1.52363	0.60751
FBgn0032791	CG18094	1273.15	2.23334e-84	1.51954	0.60363
FBgn0011722	Tig	6216.2	6.80639e-11	1.51791	0.60209
FBgn0037852	Tpc1	6213.1	6.53206e-07	1.51716	0.601369
FBgn0033483	egr	3612.93	8.85797e-12	1.51645	0.600701
FBgn0031418	CG3609	18237.6	0.000429719	1.51386	0.598231
FBgn0037391	CG2017	10166.2	0.00012977	1.51188	0.596342
FBgn0042712	HBS1	19134.6	0.000585391	1.50772	0.592373
FBgn0029942	CG2059	2417.6	5.72334e-13	1.50624	0.590956
FBgn0001224	Hsp23	524670	2.38918e-22	0.659916	-0.599646
FBgn0262801	twr	40161.5	0.0010115	0.658068	-0.603691
FBgn0032803	CG13082	9927.62	2.20876e-07	0.655647	-0.609009
FBgn0058160	CG40160	50795.2	0.00138921	0.655343	-0.609679
FBgn0041181	Tep3	12730.7	2.73739e-05	0.654094	-0.612429
FBgn0033033	scaf	31655.5	0.000263293	0.654055	-0.612516
FBgn0003890	betaTub97EF	2854.18	8.77791e-33	0.649864	-0.62179
FBti0020178	springer{}1067	1782.94	9.82881e-66	0.64732	-0.627448
FBgn0031675	CG9121	2273.75	7.91853e-26	0.646833	-0.628535
FBgn0040056	CG17698	14861.1	0.000114194	0.645796	-0.63085
FBgn0038809	CG16953	20736.5	0.00115293	0.64562	-0.631244
FBgn0053531	Ddr	3156.89	2.68071e-09	0.644655	-0.633401
FBgn0036765	CG7408	2502.9	7.2237e-13	0.643892	-0.63511
FBgn0034804	CG3831	1345.93	1.67177e-41	0.643261	-0.636524
FBgn0014469	Cyp4e2	11799	0.000351532	0.64305	-0.636998
FBgn0087011	CG41520	3568.65	1.61899e-12	0.642991	-0.637129
FBgn0036289	CG10657	4481.75	6.19796e-08	0.640264	-0.643261
FBgn0030653	CG7860	7043.79	6.50524e-06	0.639406	-0.645196
FBgn0036152	Dyro	5670	1.74475e-06	0.637786	-0.648856
FBgn0027556	CG4928	9785.9	2.69577e-09	0.637046	-0.650532
FBgn0035737	Cpr65Ec	7775.43	2.34446e-07	0.636102	-0.652669
FBti0102096	HeT-A{}6255	4171.38	1.61199e-08	0.634141	-0.657124
FBgn0037515	Sp7	1177.02	2.47326e-41	0.633432	-0.658739
FBgn0034860	CG9812	2076.91	5.30024e-14	0.629885	-0.666839
RR43083_transposable_element	1731{}RR43083	2572.01	1.15418e-42	0.628619	-0.669742
FBgn0032666	CG5758	55936.7	0.000328512	0.628325	-0.670417
FBgn0037811	CG12592	1193.4	1.26847e-105	0.628297	-0.670481
FBgn0033443	CG1698	2940.25	2.66016e-08	0.625222	-0.677559
FBgn0001112	Gld	7178.1	1.13294e-05	0.62415	-0.680036
FBgn0264272	mwh	1546.34	2.57542e-26	0.618756	-0.692558
FBgn0262509	nrm	6003.36	5.45602e-06	0.616445	-0.697957
FBgn0034661	tpr	2210.28	1.06281e-17	0.613083	-0.705845
FBgn0032820	fbp	15005	0.000717413	0.608941	-0.715625
FBgn0034903	sona	12300.7	1.04819e-05	0.601594	-0.733139
FBgn0005533	RpS17	239018	0.00376643	0.601443	-0.733501
FBgn0052029	Cpr66D	4091.19	8.85325e-08	0.601088	-0.734353
FBgn0027570	Nep2	32525.4	0.000791658	0.600911	-0.734777
FBti0019467	diver{}1465	1475.03	7.46152e-17	0.599687	-0.737719
FBti0019387	diver{}1372	3557.42	7.23379e-21	0.597734	-0.742423
FBti0102105	HeT-A{}6262	2142.96	2.7218e-11	0.596002	-0.746611
FBgn0005775	Con	1379.01	6.64603e-76	0.595474	-0.747891
FBgn0031097	obst-A	56511.7	0.00181275	0.591825	-0.756758
FBgn0038662	Mpc1	3608.14	1.1695e-06	0.591325	-0.757977
FBgn0086251	del	8874.69	0.000152872	0.590779	-0.75931
FBgn0053497	Sdic2	1190.19	3.14937e-20	0.587308	-0.767811
FBti0020425	FB{}Pur-alpha[FB]	4179.18	1.88328e-06	0.586003	-0.77102
FBgn0036382	CG13737	1308.25	1.87487e-15	0.585701	-0.771765
FBgn0037665	St2	16480	1.97839e-65	0.585419	-0.772459
FBgn0267798	lncRNA:CR46123	2291.84	5.94453e-27	0.585091	-0.773268
FBgn0039848	Loxl1	816.193	1.17479e-68	0.584111	-0.775684
FBgn0000044	Act57B	7025.52	2.00116e-06	0.583679	-0.776752
FBgn0052475	mthl8	9722.08	0.000385027	0.582156	-0.780521
FBgn0038290	CG6912	3119.91	1.08945e-21	0.581633	-0.781819
FBti0019351	I{}Sirt6-iso-1a	2776.54	4.2571e-11	0.578612	-0.789331
FBgn0266223	lncRNA:CR44918	1018.51	3.51846e-25	0.577703	-0.791601
FBgn0035865	CG7201	2667.22	4.5849e-16	0.576715	-0.79407
FBgn0287614	lncRNA:CR46483	3420.78	5.0153e-06	0.572581	-0.804448
FBgn0028491	CG2930	1165.4	9.30795e-51	0.570985	-0.808476
FBgn0033799	GLaz	1431.37	9.59657e-16	0.570467	-0.809785
FBgn0259224	CG42324	2242.85	6.5608e-13	0.569967	-0.81105
FBgn0260997	CG42598	3012.22	1.05699e-06	0.567606	-0.817038
FBgn0031461	daw	2120.82	2.47297e-21	0.566939	-0.818735
FBgn0052843	Dh31-R	9746.85	4.26879e-06	0.564903	-0.823925
FBti0062861	HeT-A{}4800	1828.93	1.94537e-11	0.564435	-0.825119
FBgn0038720	CG6231	2164.17	1.12695e-07	0.564274	-0.825532
FBgn0034628	Acox57D-p	4364.64	7.83925e-05	0.562598	-0.829824
FBgn0267160	asRNA:CR45600	6591.26	2.97567e-10	0.562485	-0.830114
FBti0019603	H{}84	6112	0.000122662	0.558144	-0.841292
FBgn0031632	CG15628	19246.7	0.000319768	0.553743	-0.852712
FBti0063937	G4{}5876	2433.62	1.10124e-36	0.553073	-0.854458
FBti0059878	Idefix{}1817	858.671	1.21443e-32	0.551798	-0.857788
FBti0019129	diver{}317	1422.42	4.01238e-10	0.550518	-0.861139
FBti0102119	HeT-A{}6276	6393.77	8.35196e-07	0.548622	-0.866116
FBti0102111	HeT-A{}6268	6514.66	2.41329e-194	0.547403	-0.869324
FBti0019307	diver{}1223	1428.57	7.41414e-10	0.546644	-0.871327
FBgn0033748	vis	2894.25	2.3571e-06	0.545268	-0.874962
FBgn0265726	Nna1	1033.15	1.64688e-63	0.539312	-0.890807
FBgn0035232	CG12099	46305	0.00384048	0.538344	-0.893401
FBgn0029708	CG3556	774.316	2.74592e-22	0.535876	-0.90003
FBgn0031816	Rchy1	5169.57	0.000181361	0.534933	-0.902571
FBgn0053987	lncRNA:CR33987	600.067	8.38239e-75	0.531675	-0.911385
FBgn0037050	ICA69	524.518	0	0.531329	-0.912322
FBti0062175	INE-1{}4114	855.219	5.63062e-17	0.528647	-0.919624
FBgn0262867	Ptr	1573.11	4.11313e-10	0.528438	-0.920195
FBgn0010424	TpnC73F	790.715	1.11771e-43	0.528146	-0.920991
FBgn0036150	Ir68a	530.163	5.97779e-57	0.521443	-0.93942
FBgn0039795	Spn100A	43225.7	9.97801e-07	0.520703	-0.941466
FBgn0033942	Cpr51A	2818.7	6.7135e-09	0.5202	-0.942862
FBgn0261841	pre-mod(mdg4)-AD	589.21	6.59266e-64	0.517971	-0.949058
FBgn0035816	CG13685	1160.45	1.67957e-12	0.514666	-0.958291
RR48322_transposable_element	S{}RR48322	4715.7	0.000210415	0.513426	-0.961772
FBgn0043783	CG32444	559.575	3.25846e-217	0.513087	-0.962725
FBgn0039479	CG14257	17589.5	0.000870314	0.512516	-0.964332
FBgn0033836	CG18278	5904.53	9.87175e-05	0.508853	-0.974679
FBgn0038693	unc79	3645.17	3.78593e-06	0.50777	-0.977752
FBgn0032132	CG4382	22124.4	0.000468596	0.504728	-0.986423
FBgn0037548	CG7900	4135.65	2.06012e-06	0.504712	-0.986469
FBgn0051755	SoYb	8540.66	9.88711e-06	0.503371	-0.990306
FBgn0029932	CG4607	1472.95	9.37681e-10	0.501363	-0.996073
FBti0019047	mdg3{}119	7910.24	2.17815e-05	0.500937	-0.997298
FBgn0261842	pre-mod(mdg4)-AE	1845.01	1.93117e-09	0.494473	-1.01604
FBgn0058006	CG40006	2657.18	2.81951e-07	0.493052	-1.02019
FBgn0038966	pinta	2492.92	1.9886e-05	0.489196	-1.03152
RR47158_transposable_element	17.6{}RR47158	1717.11	4.40801e-11	0.489068	-1.03189
FBgn0034693	flap	1600.28	1.30814e-08	0.488981	-1.03215
FBgn0035636	Cralbp	1133.23	1.55645e-09	0.48747	-1.03662
FBgn0266451	fau	1066.98	1.8587e-115	0.48497	-1.04403
FBgn0036109	Cpr67Fa2	1101.87	1.81449e-12	0.481556	-1.05422
FBgn0052694	CG32694	902.422	3.04292e-14	0.478251	-1.06416
FBgn0051999	CG31999	5487.78	2.39105e-05	0.475733	-1.07177
FBti0062209	Stalker2{}4148	1322.53	2.8192e-13	0.474722	-1.07484
FBgn0051262	CG31262	392.368	1.03901e-75	0.473807	-1.07763
FBgn0038694	CG5217	536.328	4.58441e-25	0.47279	-1.08073
FBti0019616	springer{}97	4826.5	6.7391e-08	0.471729	-1.08397
FBgn0039102	SPE	1200.29	6.78758e-08	0.469372	-1.0912
FBti0019366	mdg3{}1351	3902.88	4.12391e-07	0.464882	-1.10506
FBti0019069	mdg3{}144	3917.48	2.34833e-07	0.464878	-1.10508
FBgn0036529	Pgant8	672.422	1.34078e-15	0.464774	-1.1054
FBti0215310	HeT-A{}6532	6879.82	0.000215843	0.463575	-1.10913
FBgn0259821	CG42402	1662.7	1.43447e-07	0.462795	-1.11155
FBgn0033866	CG6280	2663.69	0.000127106	0.457351	-1.12863
FBgn0036595	CG13046	423.932	2.31245e-30	0.451309	-1.14781
FBgn0030073	CG10962	3817.52	4.69703e-05	0.448922	-1.15546
FBgn0286508	Had1	4108.14	2.52915e-05	0.448032	-1.15833
FBgn0262123	l(2)41Ab	650.928	1.02164e-26	0.443509	-1.17297
FBgn0040801	CG13053	1328.64	2.12408e-08	0.443284	-1.1737
FBgn0029761	SK	3009.12	0.00010283	0.440502	-1.18278
FBti0060280	1731{}2219	20318.9	2.16537e-09	0.439592	-1.18576
FBti0020320	invader3{}1254	4955.65	4.22954e-07	0.439263	-1.18684
FBgn0039827	CG1544	2278.25	8.68197e-05	0.438673	-1.18878
FBgn0039897	CG1674	2620.98	8.34987e-06	0.437014	-1.19425
FBti0102104	TART-A{}6261	990.686	1.9591e-17	0.43672	-1.19522
RR48384_transposable_element	blood{}RR48384	540.415	3.78558e-24	0.432702	-1.20856
FBgn0036769	Tsp74F	4222.33	1.21454e-05	0.42965	-1.21877
FBgn0030051	spirit	2640.93	1.7965e-05	0.427464	-1.22613
FBti0019853	FB{}531	542.571	1.86742e-18	0.424416	-1.23645
FBti0019220	Tirant{}481	1304.46	1.09374e-07	0.422804	-1.24194
FBti0019354	17.6{}1287	1044.21	1.41929e-14	0.419704	-1.25255
RR48405_transposable_element	blood{}RR48405	602.946	4.38282e-11	0.417828	-1.25902
FBgn0051103	CG31103	309.619	4.34098e-234	0.417734	-1.25934
FBgn0033876	Syngr	277.728	1.07041e-138	0.417565	-1.25993
FBgn0035976	PGRP-LC	2783.99	1.56441e-06	0.4169	-1.26223
FBgn0023023	CRMP	6143.06	0.00151256	0.414671	-1.26996
RR48331_transposable_element	1731{}RR48331	1264.09	2.90947e-08	0.411543	-1.28089
FBti0061462	jockey2{}3401	329.59	1.3117e-53	0.410396	-1.28491
RR46432_transposable_element	S{}RR46432	718.866	2.75658e-21	0.410149	-1.28578
FBgn0053105	p24-2	33263.3	0.00601466	0.409977	-1.28639
FBgn0260463	Unc-115b	42621.2	0.00470664	0.40825	-1.29247
FBti0059715	Quasimodo{}1654	356.348	1.8834e-38	0.404365	-1.30627
FBgn0032233	dpr19	933.751	6.15546e-08	0.400991	-1.31836
FBgn0051451	lncRNA:CR31451	373.849	3.93548e-286	0.399036	-1.32541
FBgn0037534	Elovl7	510.286	4.3392e-88	0.394636	-1.34141
FBti0215363	Tabor{}6591	457.562	7.9822e-70	0.393981	-1.3438
FBgn0038339	CG6118	279.441	1.59613e-167	0.389806	-1.35917
FBgn0037992	CG4702	610.385	3.56575e-10	0.379936	-1.39617
FBgn0038009	CG17738	826.458	2.63101e-25	0.374635	-1.41644
FBgn0011296	l(2)efl	438.027	2.38183e-150	0.37418	-1.4182
FBti0019122	jockey{}307	530.701	3.7583e-11	0.37378	-1.41974
FBgn0261840	pre-mod(mdg4)-X	1681.06	2.8069e-05	0.367957	-1.44239
FBgn0039491	CG6059	204.011	0	0.3635	-1.45997
FBgn0035917	Zasp66	807.561	7.93306e-13	0.358225	-1.48106
FBgn0029814	CG15765	2060.66	6.77156e-05	0.356856	-1.48659
FBgn0005561	sv	1303.9	0.000100907	0.344944	-1.53557
FBgn0261839	pre-mod(mdg4)-Y	508.242	1.03431e-09	0.343856	-1.54012
FBgn0034030	CG8192	1804.03	0.000220566	0.343725	-1.54067
RR43316_transposable_element	1731{}RR43316	243.639	6.75092e-34	0.342095	-1.54753
FBgn0034517	Cpr57A	439.071	3.42576e-60	0.341571	-1.54974
FBgn0038295	Gyc88E	421.058	1.76733e-28	0.337818	-1.56568
FBgn0038260	CG14855	405.338	5.34452e-20	0.3375	-1.56704
FBti0019578	springer{}59	457.897	4.75126e-190	0.336736	-1.57031
FBgn0031908	CG5177	1269.78	2.15804e-06	0.33604	-1.5733
FBgn0046756	asRNA:CR33945	233.908	1.19466e-47	0.328072	-1.60792
FBgn0037902	CG5281	544.501	1.31874e-11	0.324276	-1.62471
FBti0019466	springer{}1464	2417.51	8.82548e-05	0.324109	-1.62545
FBti0062928	Max{}4867	1386.64	0.000164556	0.316443	-1.65998
FBgn0033130	Tsp42Ei	1005.76	6.51116e-05	0.313336	-1.67422
FBgn0085732	CR40190	8131.7	0.00193723	0.31235	-1.67876
FBti0019115	springer{}300	2207.09	6.15403e-05	0.311383	-1.68324
FBti0060267	Max{}2206	2761.48	0.000192476	0.30906	-1.69404
FBgn0010053	Jheh1	1965.73	0.000607395	0.30532	-1.71161
FBgn0036781	CG13699	144.076	5.47113e-190	0.300074	-1.73661
FBgn0033602	Cpr47Ee	595.684	2.1094e-10	0.29998	-1.73706
FBgn0051140	CG31140	1794.69	0.000544016	0.289774	-1.787
FBti0018973	diver{}873	394.315	0	0.28552	-1.80834
FBgn0036596	CG13045	460.434	1.00453e-08	0.272072	-1.87794
FBgn0003996	w	748.175	2.16179e-12	0.265612	-1.91261
FBgn0029170	TwdlT	1432.39	0.000210926	0.263312	-1.92515
FBgn0035300	CG1139	223.329	3.54741e-63	0.253395	-1.98054
FBti0062931	gypsy4{}4870	259.908	5.65013e-11	0.240504	-2.05586
FBti0020114	transib2{}1003	299.848	4.17497e-12	0.236292	-2.08136
FBti0061020	gypsy8{}2959	328.309	1.3319e-13	0.233948	-2.09574
RR48373_transposable_element	Tabor{}RR48373	243.534	4.26128e-31	0.226073	-2.14514
FBti0215387	Tabor{}6615	243.534	1.30781e-30	0.226073	-2.14514
FBti0019179	blood{}375	537.423	2.70857e-06	0.223937	-2.15883
FBti0059668	Cr1a{}1607	288.173	9.96412e-10	0.21617	-2.20976
FBgn0032582	CG13258	1022.93	0.000242031	0.20231	-2.30536
FBgn0041713	yellow-c	1583.65	3.42456e-06	0.198267	-2.33448
FBti0060955	Stalker4{}2894	4654.29	1.02507e-06	0.195964	-2.35134
FBti0060444	G4{}2383	1138.8	0.000198068	0.179089	-2.48125
FBgn0003091	Pkc53E	275.816	2.44345e-10	0.168614	-2.56821
FBti0061015	Stalker2{}2954	1327.85	0.000180191	0.166839	-2.58347
RR48316_transposable_element	diver{}RR48316	442.738	3.23586e-06	0.160592	-2.63853
FBti0018972	diver{}839	181.421	3.57392e-19	0.157216	-2.66918
FBti0059660	NOF{}1599	91.0054	6.09093e-71	0.136413	-2.87395
FBgn0036264	CG11529	446.195	7.24344e-13	0.119605	-3.06365
RR48332_transposable_element	RR48332	950.977	0.000817007	0.0879934	-3.50646
FBgn0038540	CG14321	89.8954	6.37169e-22	0.0789774	-3.66242
FBti0060985	GATE{}2924	1387.21	0.000704086	0.0483374	-4.37072
FBti0019360	pogo{}1294	58.3393	7.69618e-25	0.0139799	-6.1605
FBti0059885	GATE{}1824	615.348	1.71764e-05	0.00177485	-9.13809

## Sheet: Table 1C common unique
common RpL14 RpS17	RpL14 unique	RpS17 unique
gypsy5{}103	Reepl1	Cul2
CR42842	mdg1{}RR48386	1360{}1539
gypsy{}615	Max{}5599	sick
TART-C{}6275	CG41284	Bin1
copia{}920	RR48344	unc-13
RR51093	Max{}5659	CG3008
springer{}97	Tbh	Xrp1
copia{}988	vas	MRP
copia{}1467	Doc{}1652	transib3{}1538
gtwin{}6523	Cpr64Ac	CR43361
copia{}293	Tc1-2{}3736	invader4{}2888
copia{}387	CG7328	CG10638
copia{}RR48341	blood{}218	flea{}1415
flea{}102	gypsy{}6525	Qtzl
flea{}RR48302	Damm	Ku80
copia{}466	roo{}1670	GstD1
copia{}837	accord2{}625	rpk
copia{}997	CG7173	GstD3
lncRNA:dntRL	RpS19b	Irbp
copia{}539	RacGAP84C	Nfs1
RR51475	asRNA:CR44416	Nt5b
CG14695	INE-1{}1919	IscU
flea{}1074	roo{}1708	Lon
flea{}877	roo{}1460	obe
HeT-A{}5504	asRNA:CR45712	DNAlig3
copia{}122	roo{}123	flea{}1281
flea{}3	CG14566	mre11
CG42524	S{}1623	eIF6
w	CG13067	CG12099
copia{}131	CG10151	Gcn5
copia{}324	CG13678	Parp
copia{}49	roo{}903	GstE5
ea	Doc2{}5179	CG6654
copia{}RR48399	roo{}339	RPA1
blood{}280	LManII	Irbp18
copia{}840	Unc-115a	CG2076
copia{}1016	mdg3{}RR48392	Ugt302C1
copia{}1391	roo{}78	PolZ1
beat-IIb	roo{}1425	Afg3l2
CG5390	CG5381	nsr
copia{}298	CG14183	RtcB
copia{}1684	297{}1646	CIAPIN1
copia{}1466	roo{}1290	CG18213
snRNA:U2:34ABb	roo{}854	CG10916
McClintock{}RR48349	roo{}952	Dif
copia{}1349	CG13044	CG3036
bru3	roo{}330	Mocs1
mdg3{}1283	Marf1	CG18596
copia{}399	roo{}1267	CG31549
springer{}59	roo{}1388	AOX1
copia{}910	roo{}1076	CR40190
Cpr47Ec	roo{}1359	Rdh1
copia{}302	roo{}1405	CG5535
asRNA:CR45195	roo{}1059	amd
copia{}860	roo{}828	obst-A
CG7080	roo{}862	CG1582
Ir76a	roo{}1426	CG3448
copia{}372	roo{}982	Traf4
CG15784	Pka-C3	CG31436
pre-rRNA:CR45846	CG5022	CG17904
flea{}423	HeT-A{}6278	CG7627
copia{}631	roo{}958	CRMP
GATE{}2924	HeT-A{}6270	Jafrac1
Ivk{}530	roo{}CG2528[iso-1]	CG40160
Or19b	roo{}326	Dbp80
copia{}RR48347	alpha-Est10	Gclc
flea{}876	CG2663	GstT1
1360{}6325	l(2)34Fc	CG16953
17.6{}1287	sunn	CG17327
RR51007	park	CG44194
CG4098	hzg	hpRNA:CR32205
roo{}34	CG11155	GstE8
invader4{}1541	CG6678	wus
kar	Apl	twr
copia{}342	SP1173	CG6424
lncRNA:CRG	Dci	CG10005
invader1{}4851	CG2016	CG2909
flea{}114	asRNA:CR43787	Nlg1
roo{}816	bond	spn-E
GstE6	Prosalpha1	CG14257
CG8927	CG32195	puml
CHKov1	CAH2	CG12868
Arc1	Mlc2	CG32625
Tmc	Kmn1	Ttc19
Doc{}CHKov1[Doc1420]	Fancl	RR48332
flea{}152	teq	CG12224
F{}763	kek6	Nep2
invader1{}1540	Orct	CG33158
invader1{}1182	CG5039	fbp
HeT-A{}6265	3S18{}6608	Coq6
Snap25	3S18{}RR48339	Ugt302K1
lncRNA:CR45517	Osi2	AdamTS-B
copia{}67	CG42272	Archease
Doc{}590	CG6330	invader1{}2192
lncRNA:CR46216	CG5326	CG43326
Doc{}RR42049	CG32373	Cyp9f3
lncRNA:CR43144	CG9312	Jheh1
CG14915	PLCXD	Brd
CG31370	FB{}1698	HBS1
roo{}1039	1360{}94	CG12171
invader1{}677	Oat	CG4382
transib3{}RR41953	CG15080	CG14907
CG32512	pogo{}4759	CG5953
invader4{}511	Gs1	CG3609
H{}84	Gba1b	Dronc
roo{}911	FB{}CG17600-FB-NOF	copia{}RR48532
accord{}818	FB{}nmo[FB]	CG10445
mRpL34	CG10089	CG17294
snRNA:U12	CG33099	CG30196
CG43897	FB{}nmo-FB-NOF	Cyp4e2
invader4{}RR48393	FB{}480	CG4858
Arc2	eEF1alpha2	CG15628
Abca3	NimC1	CG9170
CR43670	3S18{}1090	rad50
CG9192	qin	CG6171
HeT-A{}6262	miple1	CG8192
lncRNA:CR43264	Jabba	l(2)03659
CG3788	GLS	G4{}2383
lama	FB{}Pka-R1-FB-NOF	Max{}2206
CG46456	FB{}1449	Sodh-2
CG31705	Pepck2	Tsp42Ed
phr	CG5455	Stalker2{}2954
CG18547	CG31100	CG46314
ver	FB{}773	Bari2{}1537
rdog	invader3{}1714	del
Nepl3	1731{}pyd[1272]	CG2017
CG9121	Quasimodo{}1100	CG6280
HeT-A{}6532	Oseg5	CG1299
I{}Sirt6-iso-1a	CG13868	CG17698
scaf	Mal-A5	JhI-26
CG5758	CG15546	Cul6
Doc{}1585	F{}1049	CG3168
CG14629	CG4570	Cpr49Ah
Cpr51A	FB{}203	Sbds
Tsp42Ei	CG6356	CG32640
CG31140	CG15545	CG18278
TwdlT	NimC2	springer{}1464
Tirant{}481	jockey{}1461	Gadd45
3S18{}4	CG7213	Acox57D-p
springer{}1067	CG13032	GstE3
Rchy1	Nepl21	CG10189
lncRNA:CR44918	CG1773	l(2)k05911
p24-2	297{}1645	CG15765
CG13258	Mct1	springer{}300
CG6231	Dscam4	Pde9
Max{}4867	CG33120	lncRNA:CR45197
pinta	CG31778	mdg3{}1683
CG13046	Syt1	CG17124
jockey{}307	CG18563	CG15282
CG1698	Elal	CG7054
CG6912	Hn	CG14304
invader3{}1254	P5CS	CG10962
pre-mod(mdg4)-Y	CG16758	DNAlig4
mthl8	Adgf-D	asRNA:CR44029
CG13053	CG34253	CG7506
asRNA:CR45600	CG13795	CG10337
sv	Tabor{}341	Rt1a{}672
pre-mod(mdg4)-X	CG6293	1360{}680
lncRNA:CR46123	Npc2g	Tep3
diver{}1372	CG5773	Had1
Unc-115b	CG13607	CG3457
CG1544	hll	CG31999
pst	Cyp4d1	CG42553
S{}RR48322	springer{}2141	mdg3{}119
SK	CG4306	ImpL2
diver{}317	Bbd	bcn92
blood{}RR48384	Obp99c	ppk29
diver{}1223	CG8369	spirit
diver{}1465	CG14664	GATE{}1824
1731{}RR43083	Hao	agt
CG42598	Gbp3	CG42365
1731{}RR43316	CG16743	Tsp74F
blood{}RR48405	Prat2	Gld
1731{}2219	CG2233	Aldh
gypsy4{}4870	Lip4	Sgf11
FB{}531	CG7342	sona
Tabor{}6591	NLaz	CG31142
Quasimodo{}1654	Fbp1	SoYb
pre-mod(mdg4)-AE	Cyp9b2	CG1674
blood{}375	Nepl18	lncRNA:CR45973
CG13962	Eglp4	Pvf2
diver{}839	Tektin-C	drd
17.6{}979	CG12116	CG7860
	CG8586	nrm
	CG8745	Swim
	Gbp2	lncRNA:CR46483
	Lsp2	Dh31-R
	Tps1	unc79
	CG31274	INE-1{}4740
	CG6415	yellow-c
	Ance-4	diver{}RR48316
	Drs	NKCC
	CG34166	vis
	Idgf5	Ac3
	Mal-A6	CG5177
	bw	CG7900
	Spn88Eb	Act57B
	Cyp6g1	FB{}Pur-alpha[FB]
	Lsp1gamma	Dyro
	Sardh	HB{}RR50434
	SPH93	PGRP-LC
	ple	Mpc1
	fusl	CG4793
	Hf	Stalker4{}2894
	CG13641	Spn100A
	diver2{}2295	CR41509
	Vago	HeT-A{}6276
	Odc1	CG14314
	asRNA:CR11538	Cr1a{}2258
	Rt1b{}990	I{}1667
		Tpc1
		CG12204
		TwdlE
		chinmo
		mdg3{}1351
		CG40006
		mdg3{}144
		Cpr65Ec
		lab
		CG13082
		CHKov2
		CG42402
		CG14696
		X{}4193
		Cpr66D
		SPE
		CG10657
		dpr19
		CG9411
		Polr2L
		Cr1a{}1680
		CG11158
		1731{}RR48331
		CG13563
		Cyp9f2
		upd1
		HeT-A{}6255
		flap
		Esyt2
		CG13045
		1360{}6424
		upd3
		sage
		CG8665
		CG32641
		CG4928
		Ddr
		CG17104
		Coq5
		CG34377
		antr
		Cralbp
		CG43333
		CG6023
		PolZ2
		Cr1a{}1607
		CG4607
		Schip1
		Cr1a{}2834
		CG16787
		CG6321
		Zmynd10
		Ptr
		CG4702
		INE-1{}4741
		asRNA:CR46471
		twz
		CG13692
		Pkc53E
		17.6{}804
		Cpr47Ee
		CG8620
		CG14275
		asRNA:CR44155
		Cox17
		Tig
		CR44906
		CG13029
		17.6{}RR47158
		HeT-A{}4800
		Transpac{}1439
		CG5281
		egr
		transib2{}1003
		Stalker4{}RR48387
		CG18605
		Cpr67Fa2
		CG13685
		CG5391
		CG10559
		CG41520
		CG8303
		CG14984
		CG9521
		Zasp66
		CG11529
		CG7408
		CG42324
		CG2059
		CG3216
		CG18789
		Stalker2{}4148
		CNT1
		CG15279
		gypsy8{}2959
		CG9812
		Sgs3
		CG32694
		asRNA:CR46089
		hoe2
		BBS8
		roo{}1395
		CG43085
		Nmnat
		CG13737
		Pgant8
		GLaz
		CG11313
		CG12177
		CG7201
		cac
		CG31076
		asRNA:CR45140
		TotA
		lncRNA:CR45963
		Mal-B2
		Osi14
		CG5367
		Cyp6d5
		opus{}1099
		INE-1{}4114
		GstT3
		TART-A{}6261
		CG17786
		Sgs5bis
		tpr
		lncRNA:CR44135
		CG33494
		CG31551
		CG13893
		Cys
		lncRNA:CR45920
		CG34164
		Sgs7
		CG14855
		Sdic2
		Shal
		lncRNA:CR44458
		S{}RR46432
		daw
		CG14321
		Tsp68C
		Tpc2
		CG3556
		Hsp23
		stj
		CG30287
		asRNA:CR44807
		Smyd4-2
		CG34165
		pogo{}1294
		CG5217
		CG17738
		mwh
		flea{}810
		l(2)41Ab
		CR44003
		CG7069
		INE-1{}2485
		Ance-3
		Gyc88E
		Cpr97Eb
		Tabor{}6615
		Tabor{}RR48373
		CG15043
		RR48340
		cuff
		CG8997
		toy
		Idefix{}1817
		betaTub97EF
		lncRNA:CR45962
		alpha-Est2
		CG15530
		DIP-alpha
		CG13360
		G4{}5876
		asRNA:CR44095
		Doc{}1093
		Cyp6a20
		28SrRNA-Psi:CR45862
		swi2
		Eig71Ee
		Sp7
		CG13654
		CG3831
		Cr1a{}4811
		CG33958
		GstD4
		TpnC73F
		CG31898
		Xanthias{}6297
		Spn47C
		Nep6
		lncRNA:CR44608
		Dro
		asRNA:CR33945
		CG2930
		Doc{}RR41347
		CG42846
		jockey2{}3401
		asRNA:CR45468
		CG31313
		gogo
		Ir68a
		su(r)
		lectin-28C
		Cpr57A
		transib4{}3834
		HMS-Beagle2{}5171
		CG1139
		Nna1
		pre-mod(mdg4)-AD
		St2
		snRNA:7SKa
		asRNA:CR45268
		CG14785
		Pde1c
		Loxl1
		CG33080
		NOF{}1599
		17.6{}44
		lncRNA:CR33987
		CG17193
		lncRNA:CR46480
		CG31262
		Con
		nAChRalpha1
		CG14961
		CG18094
		CG16710
		Elovl7
		onecut
		CG7997
		Doc{}1000
		asRNA:CR46136
		28SrRNA-Psi:CR45859
		roo{}142
		CG12592
		fau
		gypsy11{}2863
		GstD10
		CG9864
		Doc{}776
		Sur
		Syngr
		7SLRNA:CR32864
		l(2)efl
		CG6495
		CG6118
		Doc{}1352
		CG13699
		Doc{}404
		HeT-A{}6268
		Doc{}772
		Cr1a{}1703
		Cyp6g2
		CG32444
		NimB2
		CG31103
		Sr-CI
		GstD5
		CG1971
		lncRNA:CR31451
		ICA69
		diver{}873
		G2{}CG3894[iso-1]
		CG6059
		CG5756
		CG15772
		RpS17

## Sheet: Table 2A. upregulated 230 genes
Feature ID	validated_id	P-value (RpS17 vs WT)	Ratio (RpS17 vs WT)	P-value (RpS17 vs RpL14)	Ratio (RpS17 vs RpL14)	Ratio (RpL14 vs WT)
bru3	FBgn0264001	2.45512e-08	181.223	6.86456e-07	35.8984	5.04822
copia{}RR48347	unknown ID	2.03343e-08	111.006	2.70334e-07	35.0973	3.16281
copia{}631	FBti0018967	1.88313e-07	121.68	3.39375e-06	34.0908	3.5693
flea{}1415	FBti0019425	6.01874e-07	40.74	2.41914e-06	28.9235	1.40854
invader4{}2888	FBti0060949	3.74447e-07	29.3371	7.0259e-07	28.1711	1.04139
AOX1	FBgn0267408	1.06614e-06	40.4237	5.25322e-06	26.7986	1.50842
copia{}RR48532	unknown ID	1.84556e-05	41.5149	0.000112699	24.6776	1.68229
invader1{}4851	FBti0062912	3.32433e-08	66.3757	4.45993e-07	24.4668	2.71289
invader4{}511	FBti0019234	3.08302e-08	46.7315	2.42915e-07	22.5243	2.07471
RR51007	unknown ID	1.9132e-07	65.0879	3.20906e-06	21.8592	2.97759
copia{}67	FBti0019586	6.84016e-09	42.7766	7.64387e-08	18.8845	2.26517
lncRNA:CR46216	FBgn0267936	3.66781e-07	39.0033	4.1783e-06	17.476	2.23182
copia{}49	FBti0019568	1.10105e-06	116.466	8.2375e-05	16.5533	7.0358
Cyp6d2	FBgn0034756	1.25245e-09	17.4994	2.8421e-09	16.3585	1.06974
GstE6	FBgn0063494	3.0272e-09	41.6051	4.86185e-08	15.6675	2.65551
copia{}372	FBti0019176	6.46878e-07	58.25	2.1004e-05	15.4347	3.77396
lncRNA:CR43144	FBgn0262620	4.30759e-08	33.4261	4.84344e-07	15.2369	2.19376
accord{}818	FBti0018951	2.89393e-06	29.5229	2.97697e-05	14.6599	2.01386
copia{}860	FBti0018970	1.60288e-06	57.8009	5.78607e-05	14.4362	4.00388
copia{}1016	FBti0020127	6.54815e-08	86.7528	4.76523e-06	13.9014	6.2406
copia{}840	FBti0018969	2.02334e-07	87.9503	1.65664e-05	13.8843	6.33451
RR51475	unknown ID	1.60755e-07	153.596	2.9302e-05	13.82	11.114
copia{}539	FBti0019250	1.60755e-07	153.596	2.9302e-05	13.82	11.114
copia{}1391	FBti0019405	1.60344e-07	83.3214	1.23682e-05	13.7388	6.06469
copia{}342	FBti0019151	2.82664e-06	36.6361	5.72879e-05	13.0336	2.81089
copia{}1466	FBti0019468	6.68209e-07	71.2386	4.81697e-05	12.7874	5.571
copia{}466	FBti0019822	0.000496331	153.242	0.0489011	12.6984	12.0678
invader1{}1540	FBti0019503	7.55148e-08	29.4781	1.11228e-06	12.5538	2.34813
copia{}399	FBti0019193	1.3725e-05	53.6623	0.000716966	11.715	4.58066
CG15784	FBgn0029766	1.69616e-11	43.4735	6.94276e-10	11.6425	3.73404
1360{}1539	FBti0019502	1.29107e-09	14.6707	4.91137e-09	11.4512	1.28115
invader4{}RR48393	unknown ID	2.18674e-07	20.4437	1.81109e-06	11.1876	1.82736
transib3{}1538	FBti0019501	3.0757e-08	15.0002	1.41808e-07	10.8671	1.38032
CG31436	FBgn0051436	4.0494e-06	10.3156	8.10801e-06	9.92015	1.03986
copia{}298	FBti0019113	4.92285e-06	57.1124	0.000441949	9.80142	5.82695
copia{}122	FBti0019050	6.26233e-08	86.4711	1.24264e-05	9.74597	8.8725
copia{}302	FBti0019117	7.59817e-08	41.7562	4.87804e-06	9.68191	4.31281
copia{}293	FBti0019110	5.26186e-07	172.29	0.000287521	9.5969	17.9526
copia{}910	FBti0020021	7.36703e-05	41.5721	0.00426207	9.3493	4.44655
copia{}920	FBti0020031	8.29691e-07	255.041	0.00092795	8.5043	29.9897
copia{}837	FBti0018968	4.03726e-12	100.019	1.90889e-09	8.40432	11.9009
copia{}131	FBti0019059	2.8733e-06	62.0177	0.000388829	8.26155	7.50679
Cul2	FBgn0032956	6.14651e-10	10.1147	2.26534e-09	8.23207	1.22869
copia{}1349	FBti0019364	7.68962e-09	38.0399	9.25558e-07	7.48263	5.08376
copia{}324	FBti0019136	5.72955e-07	52.5112	0.00012134	7.238	7.25493
Or19b	FBgn0062565	4.69697e-06	23.5108	0.000176043	7.22282	3.25507
invader1{}677	FBti0018978	1.28996e-07	14.8114	2.5059e-06	6.98633	2.12005
gtwin{}6523	FBti0215301	1.1615e-06	133.073	0.00121808	6.9508	19.1449
gypsy5{}103	FBti0019622	1.05797e-06	571.698	0.0046134	6.81504	83.8877
invader1{}1182	FBti0020293	1.47059e-08	15.8487	3.68586e-07	6.76721	2.34198
invader4{}1541	FBti0019504	2.28162e-09	19.0311	9.85574e-08	6.69334	2.84328
copia{}RR48399	unknown ID	0.000138459	45.2531	0.0174344	6.62844	6.82712
copia{}1684	FBti0059745	2.85115e-09	37.153	5.58503e-07	6.57271	5.65261
TART-C{}6275	FBti0102118	6.93325e-07	293.149	0.00203842	6.50322	45.0775
flea{}1281	FBti0019348	3.69911e-07	9.09483	2.3124e-06	6.50288	1.39859
copia{}387	FBti0019183	5.34555e-10	109.434	6.872e-07	6.47606	16.8982
invader1{}2192	FBti0060253	3.47397e-05	7.5585	0.000115964	6.20576	1.21798
JhI-26	FBgn0028424	6.69771e-05	6.62579	0.000176239	6.0703	1.09151
Snap25	FBgn0011288	4.5194e-07	12.6765	1.39786e-05	5.51176	2.29991
copia{}1467	FBti0019469	4.78069e-09	106.811	1.13611e-05	5.4481	19.6052
copia{}997	FBti0020108	1.66934e-06	60.5773	0.00133908	5.175	11.7058
rdog	FBgn0039644	1.50952e-09	7.69323	1.3922e-08	5.14094	1.49647
Sodh-2	FBgn0022359	2.71816e-05	5.1201	6.18071e-05	4.80882	1.06473
sick	FBgn0263873	9.90174e-09	6.80563	7.7922e-08	4.78829	1.42131
unc-13	FBgn0025726	4.38507e-08	4.92479	9.58031e-08	4.75687	1.0353
Arc2	FBgn0033928	1.97634e-06	8.58904	3.61411e-05	4.70719	1.82466
flea{}877	FBti0018964	5.87924e-07	44.7251	0.000510187	4.62322	9.67401
mdg3{}1683	FBti0059744	0.00101915	7.98197	0.0121331	4.45299	1.7925
copia{}RR48341	unknown ID	3.46327e-06	61.3139	0.0049716	4.26396	14.3796
lncRNA:CR45517	FBgn0267073	2.9205e-07	9.2116	1.41571e-05	4.02556	2.28828
upd3	FBgn0053542	0.00130922	4.17081	0.00387917	3.65514	1.14108
drd	FBgn0260006	0.000730698	4.22082	0.00333917	3.55243	1.18815
Arc1	FBgn0033926	8.15517e-07	8.6699	7.64739e-05	3.40571	2.5457
Bin1	FBgn0024491	1.19814e-09	4.03523	5.92276e-09	3.39073	1.19008
CG2909	FBgn0030189	6.98756e-06	3.54574	1.66942e-05	3.37645	1.05014
Gadd45	FBgn0033153	5.94998e-05	3.5487	0.000161533	3.35429	1.05796
copia{}988	FBti0020099	2.10325e-07	69.9705	0.00185449	3.27188	21.3854
CG12868	FBgn0033945	3.61553e-06	3.66833	1.29499e-05	3.22894	1.13608
flea{}114	FBti0019633	3.3538e-06	8.65713	0.000391719	3.19979	2.70554
rpk	FBgn0022981	1.37184e-08	4.64432	1.96333e-07	3.17208	1.46412
CG3448	FBgn0035996	2.12443e-06	3.58778	9.03912e-06	3.11041	1.15348
CHKov2	FBgn0039328	0.000414819	7.04525	0.0189512	3.05075	2.30935
CG3008	FBgn0031643	7.12659e-09	3.92126	6.36355e-08	2.99435	1.30955
Cyp9f3	FBgn0038034	1.23693e-06	4.25803	1.62009e-05	2.97766	1.42999
CG12224	FBgn0037974	1.23525e-06	3.26248	4.7047e-06	2.91252	1.12016
CG13029	FBgn0036670	0.000527499	2.96858	0.001017	2.91154	1.01959
flea{}876	FBti0018963	1.75447e-05	9.03537	0.0034161	2.88282	3.13422
ver	FBgn0262524	4.32433e-08	4.34859	8.31696e-07	2.88035	1.50975
CG3457	FBgn0024984	0.000255312	5.02092	0.00639798	2.80919	1.78732
GstE8	FBgn0063492	3.22674e-07	3.16169	1.30952e-06	2.80871	1.12568
Ku80	FBgn0041627	1.1393e-08	3.29115	6.00552e-08	2.80467	1.17346
Qtzl	FBgn0051864	3.5178e-09	3.4486	2.4875e-08	2.79843	1.23233
CG5953	FBgn0032587	3.45403e-05	2.95775	8.23048e-05	2.79761	1.05724
GstE3	FBgn0063497	5.39592e-05	3.09867	0.000186095	2.79358	1.10921
MRP	FBgn0032456	1.44539e-08	3.03253	5.35545e-08	2.7455	1.10454
Rdh1	FBgn0033205	1.97589e-06	3.08461	7.78376e-06	2.72705	1.13112
Irbp18	FBgn0036126	2.2974e-07	3.50846	2.19721e-06	2.70634	1.29639
lncRNA:CR45920	FBgn0267580	0.00235393	2.67074	0.00436945	2.66705	1.00138
CR44906	FBgn0266211	0.000867378	3.26677	0.00397194	2.6301	1.24207
GstE5	FBgn0063495	3.87511e-08	3.6479	6.82474e-07	2.56984	1.4195
roo{}1039	FBti0020150	5.26749e-06	5.41353	0.000497905	2.53177	2.13824
CG6654	FBgn0038301	1.28653e-07	2.56235	3.64087e-07	2.43202	1.05359
Irbp	FBgn0011774	3.64963e-09	3.13226	4.44016e-08	2.40979	1.29981
Mocs1	FBgn0263241	8.42124e-08	2.67503	3.79326e-07	2.38792	1.12023
CG5535	FBgn0036764	2.11551e-06	2.66979	1.41543e-05	2.26647	1.17795
CG31549	FBgn0051549	9.50793e-07	2.50475	3.99045e-06	2.2654	1.10566
Ttc19	FBgn0032744	6.94194e-07	2.51509	3.1106e-06	2.25781	1.11395
CG10638	FBgn0036290	1.54246e-08	2.67203	1.13275e-07	2.25179	1.18662
Schip1	FBgn0032221	0.000133282	2.40756	0.000394774	2.24742	1.07126
Xrp1	FBgn0261113	1.12681e-08	2.69926	1.1646e-07	2.18206	1.23702
1360{}6424	FBti0215203	0.000323063	2.22816	0.00072247	2.14704	1.03778
I{}1667	FBti0059728	0.000171115	4.00735	0.00930218	2.14494	1.86828
flea{}RR48302	unknown ID	7.36987e-07	25.8101	0.0106334	2.132	12.106
CG6023	FBgn0030912	0.000126816	2.22685	0.000412074	2.07122	1.07514
IscU	FBgn0037637	4.78625e-08	2.42961	3.80292e-07	2.06561	1.17622
spn-E	FBgn0003483	2.34583e-06	2.49592	2.6982e-05	2.01816	1.23673
Traf4	FBgn0026319	1.40022e-06	2.25034	7.51335e-06	2.00688	1.12132
flea{}3	FBti0019522	9.70156e-09	16.8231	0.000301634	1.98374	8.48046
lncRNA:CR45962	FBgn0267624	0.00248392	2.14917	0.00790956	1.96643	1.09293
PolZ1	FBgn0002891	2.77523e-07	1.98937	6.25294e-07	1.95712	1.01648
Nfs1	FBgn0032393	2.88523e-08	2.37814	3.33305e-07	1.95686	1.21528
CG18547	FBgn0037973	2.57491e-08	2.95999	1.44369e-06	1.95566	1.51355
CG3036	FBgn0031645	9.9842e-07	2.09139	3.56166e-06	1.95417	1.07022
asRNA:CR46133	FBgn0267808	0.00927603	1.99931	0.0186708	1.9539	1.02324
CG42365	FBgn0259711	2.85871e-05	2.17691	0.000141742	1.94943	1.11669
CG18213	FBgn0038470	8.86155e-07	2.34612	1.07219e-05	1.91991	1.22199
ppk29	FBgn0034965	1.53136e-05	2.00661	4.52151e-05	1.91501	1.04783
Ugt302C1	FBgn0040259	8.08573e-07	2.06586	3.34415e-06	1.91335	1.0797
Lon	FBgn0036892	6.80039e-08	1.98231	2.03559e-07	1.89915	1.04379
Aldh	FBgn0012036	0.000996077	2.54443	0.00983241	1.89837	1.34032
Esyt2	FBgn0266758	0.00196665	2.01466	0.00585061	1.89393	1.06374
Archease	FBgn0289108	2.0772e-06	1.90259	4.19273e-06	1.89151	1.00586
RR48340	unknown ID	0.00270872	2.37469	0.0177595	1.88725	1.25828
17.6{}44	FBti0019563	0.0121974	2.45101	0.0466432	1.88396	1.30099
CG1299	FBgn0035501	5.68965e-05	1.92732	0.000129701	1.88154	1.02433
lncRNA:CR45973	FBgn0267635	0.000185147	2.41167	0.00211038	1.87942	1.2832
Ugt302K1	FBgn0040251	0.00013926	2.1039	0.000789619	1.87033	1.12488
CG10445	FBgn0037531	7.22233e-06	2.16569	5.66188e-05	1.87026	1.15796
CG11158	FBgn0030511	0.000818887	2.05233	0.00274422	1.86418	1.10092
Gcn5	FBgn0020388	3.93935e-07	2.09407	2.57612e-06	1.85594	1.12831
obe	FBgn0038344	9.42211e-08	1.96406	3.376e-07	1.85084	1.06117
CG1582	FBgn0030246	5.68098e-06	1.91097	1.91976e-05	1.80225	1.06033
Brd	FBgn0000216	5.51783e-06	1.93215	2.20543e-05	1.80141	1.07258
DNAlig4	FBgn0030506	4.76187e-05	1.82183	0.000126142	1.7671	1.03097
CG17327	FBgn0038107	3.88002e-07	2.16266	6.2534e-06	1.76166	1.22762
CG44194	FBgn0265083	3.88002e-07	2.16266	6.2534e-06	1.76166	1.22762
BBS8	FBgn0031255	0.000748486	2.00127	0.00384328	1.75011	1.14351
Osi14	FBgn0040279	0.00620128	1.90271	0.0138155	1.73563	1.09627
Cul6	FBgn0036332	5.33527e-05	2.23463	0.000903883	1.73105	1.29091
Tsp68C	FBgn0043550	0.00287931	1.83804	0.00880174	1.72968	1.06265
CG6424	FBgn0028494	4.56167e-06	1.9312	2.9437e-05	1.72717	1.11813
l(2)k05911	FBgn0284244	0.00073487	1.78653	0.0019336	1.72442	1.03602
l(2)03659	FBgn0010549	0.000128532	1.9463	0.000883956	1.71814	1.13279
CG17294	FBgn0032032	2.299e-06	2.02633	2.61524e-05	1.71749	1.17982
GstD1	FBgn0001149	1.53878e-07	1.7867	4.87226e-07	1.71584	1.04129
gogo	FBgn0052227	0.00756949	2.10536	0.0368632	1.71385	1.22844
CG14961	FBgn0035439	0.00697426	1.92132	0.0229529	1.71246	1.12197
eIF6	FBgn0034915	2.52621e-07	2.03646	3.63022e-06	1.69993	1.19797
puml	FBgn0033226	9.61376e-07	1.86035	5.59677e-06	1.69315	1.09875
CG31897	FBgn0051897	0.00774139	1.8838	0.025611	1.69082	1.11413
CIAPIN1	FBgn0001977	6.27977e-07	1.71054	1.38325e-06	1.69029	1.01199
lncRNA:CR45197	FBgn0266707	0.000383696	2.00058	0.00297811	1.67237	1.19626
PolZ2	FBgn0037345	0.000330338	2.01306	0.00307613	1.66984	1.20554
CG10189	FBgn0032793	2.08214e-05	1.80583	9.77809e-05	1.66877	1.08213
asRNA:CR44807	FBgn0266042	0.00170858	1.71347	0.00396215	1.66587	1.02857
chinmo	FBgn0086758	0.00116307	1.70708	0.00238537	1.65997	1.02838
Swim	FBgn0034709	0.000201845	2.4288	0.00950891	1.64886	1.47302
Zmynd10	FBgn0266709	0.000172886	2.15224	0.00378185	1.64854	1.30555
CG4858	FBgn0037011	4.16516e-06	1.68795	1.1392e-05	1.64215	1.02789
flea{}152	FBti0019077	1.773e-07	3.97818	0.00034327	1.64001	2.4257
RPA1	FBgn0010173	1.16775e-06	1.75406	5.60477e-06	1.63388	1.07355
CG18789	FBgn0042127	0.000286395	1.6862	0.000768044	1.62638	1.03678
CG43897	FBgn0264489	1.92988e-05	3.01353	0.00501789	1.62571	1.85367
AdamTS-B	FBgn0029791	8.08672e-05	1.77498	0.000443444	1.62335	1.0934
CG34382	FBgn0085411	0.00837915	1.7419	0.0263926	1.61772	1.07676
CG46456	FBgn0287586	1.1161e-05	2.50017	0.00128924	1.61334	1.54968
CR44003	FBgn0264745	0.00272974	1.61954	0.0046588	1.61319	1.00393
CG42553	FBgn0260755	4.01499e-06	1.7058	1.60491e-05	1.61208	1.05814
CG18596	FBgn0038953	3.82584e-07	1.7343	2.10493e-06	1.60263	1.08215
Gclc	FBgn0040319	1.72046e-07	1.77809	1.38676e-06	1.5967	1.1136
CG12204	FBgn0031022	3.95811e-05	1.73575	0.000226268	1.5867	1.09394
CG2076	FBgn0030263	2.25138e-07	1.90079	4.54643e-06	1.57899	1.2038
CG33158	FBgn0053158	1.06118e-05	1.64372	4.09327e-05	1.56187	1.05241
CG15282	FBgn0028855	0.000222236	1.83046	0.00247822	1.5594	1.17382
CG6171	FBgn0026737	6.37951e-06	1.6727	3.37533e-05	1.55163	1.07803
lama	FBgn0016031	9.01955e-06	2.451	0.00158727	1.54965	1.58165
RtcB	FBgn0032781	8.23219e-08	1.67043	4.95013e-07	1.54576	1.08065
CG46314	FBgn0284230	7.44875e-05	1.54664	0.000153885	1.53247	1.00925
CG17104	FBgn0040496	0.00158568	1.59305	0.00403804	1.53162	1.04011
Afg3l2	FBgn0036702	6.39425e-07	1.70048	6.05022e-06	1.52234	1.11701
twz	FBgn0034636	0.000634539	2.11646	0.0222122	1.52162	1.39093
CG17904	FBgn0032597	1.98267e-07	1.75684	3.00583e-06	1.51842	1.15702
rad50	FBgn0034728	2.7698e-05	1.53837	6.49876e-05	1.5133	1.01657
GstT1	FBgn0050000	9.55763e-07	1.66697	8.83311e-06	1.50011	1.11123
Dronc	FBgn0026404	4.55036e-05	1.53961	0.000121063	1.49997	1.02643
CG9170	FBgn0030716	5.54756e-05	1.6484	0.000404057	1.49086	1.10567
CG2017	FBgn0037391	1.17151e-05	1.5208	3.03054e-05	1.48795	1.02207
CG14314	FBgn0038581	2.19638e-05	1.73482	0.000363148	1.47947	1.1726
bcn92	FBgn0013432	3.48619e-05	1.57787	0.000185796	1.47389	1.07055
Tpc1	FBgn0037852	0.000211959	1.52577	0.000658676	1.46748	1.03972
CG10005	FBgn0037972	3.58063e-06	1.70013	7.42807e-05	1.44672	1.17516
CG12171	FBgn0037354	1.56319e-06	1.62425	1.94173e-05	1.44473	1.12426
Polr2L	FBgn0039218	0.00226679	1.78672	0.0354064	1.44121	1.23974
wus	FBgn0030805	4.24936e-07	1.55295	3.27181e-06	1.43268	1.08395
HBS1	FBgn0042712	6.55806e-06	1.51583	3.81829e-05	1.41943	1.06792
ImpL2	FBgn0001257	0.000805214	1.54718	0.00481615	1.41688	1.09196
CG13893	FBgn0035146	0.00268872	1.77905	0.0455114	1.41546	1.25687
Dbp80	FBgn0024804	5.54773e-06	1.58152	6.71067e-05	1.41172	1.12028
CG17786	FBgn0039167	0.00130677	1.68861	0.0187869	1.41094	1.19679
CG2059	FBgn0029942	0.000277713	1.51487	0.00156807	1.40519	1.07805
CG7506	FBgn0035805	6.86197e-06	1.58196	0.000101575	1.39898	1.1308
CG10559	FBgn0039323	0.000259205	1.68622	0.00551668	1.39861	1.20564
Sbds	FBgn0035714	1.73997e-05	1.62974	0.000379004	1.39336	1.16965
CG14696	FBgn0037853	0.000855877	1.69907	0.0183844	1.3886	1.22359
transib4{}3834	FBti0061895	0.00220824	1.73516	0.0407293	1.38712	1.25091
3S18{}RR48327	unknown ID	0.00859089	1.53949	0.0427798	1.38433	1.11209
CG3609	FBgn0031418	6.91076e-06	1.52271	8.42798e-05	1.37131	1.11041
Sgf11	FBgn0036804	1.52038e-05	1.55121	0.000260627	1.36439	1.13693
CG32640	FBgn0052640	2.01441e-06	1.54298	6.60822e-05	1.3277	1.16214
Jafrac1	FBgn0040309	8.31792e-06	1.5375	0.000249259	1.32373	1.16148
Coq5	FBgn0030460	0.000107636	1.5388	0.00258634	1.3221	1.16391
agt	FBgn0024912	4.26295e-05	1.77479	0.00627159	1.31415	1.35052
CG16787	FBgn0034940	0.000467166	1.56719	0.0122918	1.31382	1.19285
Pvf2	FBgn0031888	0.000368795	1.60494	0.0137013	1.30228	1.23241
CG31705	FBgn0028490	4.70369e-05	1.98498	0.0230667	1.28914	1.53977
Nmnat	FBgn0039254	0.000668809	1.59797	0.0278385	1.28393	1.2446
Parp	FBgn0010247	1.25289e-07	1.78171	8.2543e-05	1.2775	1.39469
CG7054	FBgn0038972	3.76805e-06	1.70057	0.00131872	1.2645	1.34485
Pde9	FBgn0259171	2.52963e-05	1.56518	0.00506179	1.22846	1.2741
CG12929	FBgn0033429	0.00064689	1.50054	0.0321509	1.22645	1.22348

## Sheet: Table 2B. downregulated 80 gene
Feature ID	validated_id	P-value (RpS17 vs WT)	Ratio (RpS17 vs WT)	P-value (RpS17 vs RpL14)	Ratio (RpS17 vs RpL14)	Ratio (RpL14 vs WT)
CG2201	FBgn0032955	0.000263833	0.663464	0.0456374	0.848946	0.781515
CG17698	FBgn0040056	9.9965e-05	0.649618	0.0181611	0.828581	0.784013
FB{}Pur-alpha[FB]	FBti0020425	0.000107835	0.589215	0.0374084	0.82126	0.717452
nrm	FBgn0262509	0.00011427	0.620049	0.0247505	0.819829	0.756316
CG40160	FBgn0058160	7.60796e-06	0.659148	0.000613269	0.791497	0.832787
CG15628	FBgn0031632	0.000134765	0.556823	0.0289885	0.780747	0.713192
Cyp4e2	FBgn0014469	2.92267e-06	0.646749	0.000171009	0.771495	0.838305
sv	FBgn0005561	6.46749e-06	0.346941	0.0328054	0.766808	0.452448
Cpr66D	FBgn0052029	0.000437676	0.604591	0.0192352	0.76531	0.789995
CG7860	FBgn0030653	8.7312e-05	0.642724	0.00239186	0.754173	0.852224
Cpr65Ec	FBgn0035737	0.00120045	0.639388	0.0196093	0.753969	0.848029
Ddr	FBgn0053531	9.36492e-05	0.64852	0.00187743	0.748853	0.866017
CG13737	FBgn0036382	0.000330018	0.589242	0.011706	0.739242	0.797089
p24-2	FBgn0053105	1.69452e-07	0.412307	0.000457921	0.738778	0.558093
Tep3	FBgn0041181	0.000180959	0.658272	0.00179617	0.732669	0.898458
Cralbp	FBgn0035636	0.000201842	0.490726	0.028732	0.731665	0.670698
CG14257	FBgn0039479	2.64776e-05	0.515365	0.00361666	0.721882	0.713918
HeT-A{}6532	FBti0215310	8.36605e-05	0.466437	0.0155625	0.720998	0.646932
Mpc1	FBgn0038662	6.56872e-05	0.594739	0.0016127	0.713843	0.833152
CG4928	FBgn0027556	0.0041614	0.640078	0.0233762	0.711204	0.899992
Tirant{}481	FBti0019220	0.00039658	0.424391	0.0495372	0.709451	0.598197
CG6280	FBgn0033866	5.35338e-06	0.460085	0.00123601	0.694177	0.662778
HeT-A{}4800	FBti0062861	0.00118601	0.5664	0.0155904	0.689287	0.821719
CG16786	FBgn0034974	0.000979496	0.664081	0.00255958	0.684192	0.970606
flap	FBgn0034693	0.000355887	0.49083	0.015157	0.679913	0.721901
Nep2	FBgn0027570	3.66252e-05	0.604083	0.000312768	0.672679	0.898026
CG16953	FBgn0038809	4.3559e-07	0.649171	1.46978e-06	0.672063	0.965939
CG4382	FBgn0032132	0.000168357	0.507596	0.00697545	0.668882	0.758873
Gld	FBgn0001112	0.000115449	0.62783	0.00052578	0.666323	0.942229
CG3831	FBgn0034804	0.00142033	0.645939	0.00340057	0.664659	0.971835
CG10657	FBgn0036289	0.000201382	0.644024	0.000519281	0.663209	0.971073
St2	FBgn0037665	0.0110823	0.588344	0.0395011	0.66146	0.889463
vis	FBgn0033748	4.44827e-05	0.548445	0.000761919	0.658665	0.832663
Dyro	FBgn0036152	6.4529e-05	0.641309	0.000128568	0.644003	0.995817
CG13685	FBgn0035816	0.000752295	0.517302	0.00826947	0.630622	0.820304
fbp	FBgn0032820	3.58537e-06	0.61213	9.19998e-06	0.625506	0.978617
GLaz	FBgn0033799	0.00123221	0.572584	0.00497569	0.625148	0.915918
CRMP	FBgn0023023	1.78772e-06	0.417029	0.000201552	0.620543	0.672038
CG32694	FBgn0052694	0.00139631	0.482126	0.0190958	0.619709	0.777988
Sdic2	FBgn0053497	0.00078724	0.590172	0.00200774	0.613674	0.961703
CG42324	FBgn0259224	0.00318761	0.572378	0.00917941	0.609328	0.939359
Max{}4867	FBti0062928	1.62556e-05	0.318964	0.00397964	0.603635	0.528406
CG2930	FBgn0028491	0.0121435	0.573818	0.0231838	0.598403	0.958915
obst-A	FBgn0031097	7.32371e-06	0.595472	1.39156e-05	0.596748	0.997863
Acox57D-p	FBgn0034628	7.44404e-06	0.565767	2.55167e-05	0.59479	0.951204
CG4607	FBgn0029932	0.000739204	0.503657	0.00633789	0.591072	0.852109
CG3556	FBgn0029708	0.000563155	0.539485	0.00236598	0.59057	0.913499
Ptr	FBgn0262867	0.000637695	0.532072	0.00322711	0.590375	0.901244
CG7201	FBgn0035865	0.00729291	0.580187	0.0122562	0.581144	0.998353
CG7900	FBgn0037548	0.0005567	0.507881	0.00230826	0.566104	0.897152
CG10962	FBgn0030073	0.000271054	0.450947	0.00319048	0.565285	0.797734
CG31999	FBgn0051999	0.000521241	0.478182	0.00249858	0.539344	0.886599
mdg3{}1351	FBti0019366	0.00245575	0.466917	0.00974798	0.5337	0.874868
spirit	FBgn0030051	0.000218532	0.430314	0.00242065	0.530702	0.81084
SPE	FBgn0039102	3.11048e-05	0.472103	0.000168043	0.5306	0.889754
mdg3{}144	FBti0019069	0.00262012	0.466917	0.00952649	0.527293	0.885498
Had1	FBgn0286508	0.000320136	0.450327	0.00178709	0.525994	0.856144
CG1674	FBgn0039897	0.000231272	0.439358	0.00186911	0.524092	0.838322
Stalker2{}4148	FBti0062209	0.00598689	0.478071	0.0129103	0.516703	0.925235
CG32444	FBgn0043783	0.0109339	0.515495	0.0169063	0.516397	0.998253
CG8192	FBgn0034030	5.09558e-06	0.345189	0.000223462	0.516242	0.668659
Tsp42Ei	FBgn0033130	7.31725e-06	0.315238	0.0004304	0.506113	0.622861
CG31262	FBgn0051262	0.0027265	0.476057	0.00626834	0.50225	0.947849
CG5217	FBgn0038694	0.000850766	0.475575	0.00180146	0.486142	0.978265
CG42402	FBgn0259821	0.000335056	0.466321	0.000762946	0.485214	0.961064
CG31140	FBgn0051140	4.38775e-06	0.291656	0.000279868	0.484343	0.602168
CG4702	FBgn0037992	0.000404072	0.383454	0.0030147	0.477186	0.803574
TwdlT	FBgn0029170	1.65979e-05	0.26487	0.000682718	0.440815	0.600864
springer{}1464	FBti0019466	0.000201185	0.325267	0.0020126	0.434977	0.74778
PGRP-LC	FBgn0035976	0.00105106	0.419543	0.00214646	0.434496	0.965585
Max{}2206	FBti0060267	9.69292e-05	0.310374	0.00121468	0.431945	0.718551
CG15765	FBgn0029814	0.00013303	0.35787	0.000707209	0.426557	0.838975
springer{}300	FBti0019115	0.000328426	0.313293	0.00247576	0.411689	0.760994
CG13258	FBgn0032582	3.11643e-05	0.202428	0.00104594	0.373233	0.542364
CG5177	FBgn0031908	0.000216402	0.338304	0.000567676	0.370305	0.91358
Jheh1	FBgn0010053	2.16145e-06	0.307293	7.23713e-06	0.336372	0.913551
Cpr47Ee	FBgn0033602	0.0025364	0.302185	0.00485836	0.317834	0.950765
CR40190	FBgn0085732	6.20239e-06	0.314304	1.20183e-05	0.317058	0.991313
CG13045	FBgn0036596	0.000222853	0.274362	0.000648123	0.300882	0.91186
diver{}RR48316	unknown ID	0.00369528	-6.15197	0.0435135	-3.07364	-2.00152

## Sheet: Table 3
Designation	genotypes
+/+	w[1118]
RpL10Ab+/-	w[1118]/w[1118]; RpL10Ab[CB02653)/+
RpL14+/-	w[1118]/w[1118]; P{w[+mC]=lacW}RpL14[1]/+
RpS17+/-	w[1118]/w[1118]; RpS17[6]/+
RpS24+/-	w[1118]/w[*]; P{w[+mW.hs]=FRT(w[hs])}G13 P{w[+mC]=lacW}RpS24[SH2053]/+
RpL18+/-	w[1118]/w[*]; M(3)65F[1] P{w[+mW.hs]=FRT(w[hs])}2A/+
RpS3+/-	w[1118]/+;RpS3[2]/+
RpL38+/-	w[1118]/y[1] w[*]; RpL38[45-72]/+
ac[sbm]/Y	y[1] P{w[+mW.hs]=GawB}CG32816[NP6014] P{GawB}ac[sbm]/Y
ac[sbm]/Y; RpL10Ab+/-	y[1] P{w[+mW.hs]=GawB}CG32816[NP6014] P{GawB}ac[sbm]/Y; RpL10Ab[CB02653)/+
ac[sbm]/Y; RpL14+/-	y[1] P{w[+mW.hs]=GawB}CG32816[NP6014] P{GawB}ac[sbm]/Y; P{w[+mC]=lacW}RpL14[1]/+
ac[sbm]/Y; RpS17+/-	y[1] P{w[+mW.hs]=GawB}CG32816[NP6014] P{GawB}ac[sbm]/Y; RpS17[6]/+
ac[sbm]/Y; RpS24+/-	y[1] P{w[+mW.hs]=GawB}CG32816[NP6014] P{GawB}ac[sbm]/Y; P{w[+mW.hs]=FRT(w[hs])}G13 P{w[+mC]=lacW}RpS24[SH2053]/+
ac[sbm]/Y; RpL18+/-	y[1] P{w[+mW.hs]=GawB}CG32816[NP6014] P{GawB}ac[sbm]/Y; M(3)65F[1] P{w[+mW.hs]=FRT(w[hs])}2A/+
ac[sbm]/Y; RpS3+/-	y[1] P{w[+mW.hs]=GawB}CG32816[NP6014] P{GawB}ac[sbm]/Y; RpS3[2]/+
ac[sbm]/Y; RpL38+/-	y[1] P{w[+mW.hs]=GawB}CG32816[NP6014] P{GawB}ac[sbm]/Y; RpL38[45-72]/+
Xrp1[M2-73]/+	w[*]/w1118; P{ry[+t7.2]=neoFRT}82B Xrp1[M2-73]/+
Xrp1[M2-73]/Xrp1[M2-73]	w[*]; P{ry[+t7.2]=neoFRT}82B Xrp1[M2-73]
Xrp1[M2-73]/RpS3-	w[*]/+; P{ry[+t7.2]=neoFRT}82B Xrp1[M2-73]/RpS3[2]
Xrp1[M2-73]/RpS17-	w[*]/+; P{ry[+t7.2]=neoFRT}82B Xrp1[M2-73]/RpS17[6]
dpp-Gal4	w[1118]/w[1118]; dpp-Gal4/+
dpp-Gal4>phyl	w[1118]/w[1118]; UAS-phyl/+; dpp-Gal4/+
dpp-Gal4>Xrp1	w[1118]/+; dpp-Gal4/M{UAS-Xrp1.ORF.3xHA.GW}ZH-86Fb
